# Supplementary material for: The cellular and immunological dynamics of early and transitional human milk
Source: Commun Biol. 2023 May 18;6:539. doi: 10.1038/s42003-023-04910-2 (PMC10195133; doi:10.1038/s42003-023-04910-2)
Supplement: Supplementary file 4 — Supplementary Data 1 [file 42003_2023_4910_MOESM4_ESM.xls]

## Sheet: TableS3-Soluble-Measurements
cluster	x	y	Infant age (days)	Pregnancy	Sample ID	Week	Gestational age (weeks)	CD62P	ICAM-1	CD26E	CD44 (v6)	CD44	CD14	CD62L	MBL	NRP-1	OPN	VCAM-1	LTF	CD40L	RBP4	ADSF	LEP	ZAG	ADIPOQ	CCL3	CCL4	MCP-1	CCL5	IP-10	IL-8	IL-1B	IL-4	IL-6	IL-10	IL-12B	IL-13	IL-17A	IFNY	GM-CSF	TNFa	IFNa	IL-1a	IL-2R	CD30	TWEAK	TNF-RI	G-CSF	TNF-RII
1	0.745	2.37305	5	Preterm	5W1	1	34.4	10442.6	130321	2685.7	1233.3	2335.2	59723	1054.3	894.1	6549.8	29012.4	574.3	386200	73.3	2423.4	101.3	1604.4	5607.4	2911.4	24	85.1	43252.1	4.4	352.1	113.6	6.4	23.6	37.1	1.3	32.9	18.3	18.5	36.5	40.9	33.2	2.1	12.5	584.4	69.3	6707.7	23365.7	26.7	409.4
1	0.0077	2.03452	5	Preterm	10W1	1	30.3	7305	118045	2573.5	1011.5	2111.9	30101.8	934	922.8	5115.8	11328.6	1311.8	19594.1	6	2327.1	134.7	1259.9	3792.3	3423	25.8	226.9	4190.1	4.3	303.4	338.3	9.6	11.1	58.2	2.2	14.7	8.2	13.4	16	7.8	55.2	4.1	19.2	80.4	10.9	2777.4	1383.7	14.5	582.3
1	-3.1711	0.15988	5	Preterm	24W1	1	32.3	2953	31223.2	1326.8	876.7	2622.8	53707.8	1037.9	1066.5	7074.7	19291.7	1793.9	386200	23.8	2451.5	70.1	1462.2	4366.6	3226.2	5.9	35.7	621.5	4.3	84.2	62.3	0.7	0.4	25.4	1.4	4	3.7	5.9	3.5	14.1	4.5	1	2.2	80.4	17.8	2157.1	3206.4	14.5	259.9
1	-2.6611	0.1039	4	Term	26W1	1	36.3	3379.6	17552.4	997	1099.1	3367.6	52001.3	1064.1	826.9	6519.3	32994.9	542.9	386200	2.6	2724.9	64.3	1412.3	5411.7	2911.4	2.5	57.2	302.5	4.5	149.4	36.7	4.9	4.9	5.8	1.4	6.5	3.7	4.3	8.6	14.1	10.6	1	5.6	80.4	5.6	1732.3	1720.2	14.5	396.9
1	-4.839	2.73352	5	Term	35W1	1	36	652.5	25205.5	860.2	562.9	2293.7	30797.4	1250.7	846.1	3494.8	52400	362.4	386200	50.9	2152.8	66.3	1043.3	3180	2517.5	5.5	30	176.6	5.1	87.4	20.6	2.5	10.8	9.2	1.4	9	3.7	0.9	8.6	14.1	4	1.1	1	80.4	3.8	1073.9	3163.7	14.5	175.6
1	1.8282	3.79968	9	Term	1W2	2	39.4	3989.6	30866.5	1925.3	1122.7	3403.6	69597	1057.1	1028.2	9576.8	25674.8	1342.5	386200	47.8	2933.1	78.8	1708.4	8437.6	3521.4	23.1	107.3	927.3	4.8	181.95	114.4	2.5	7.8	26.05	1.4	6.5	3.7	7.35	8.5	14.1	19.35	1.35	6.9	80.4	34.2	3708.1	3801.6	14.5	401.7
1	-0.608	4.86314	12	Preterm	5W2	2	34.4	11274.6	76461.7	4323.7	850.1	2445.4	44309.5	1080.3	961.2	3904.2	36771.2	623.4	19827.9	696.1	2211.6	78.5	1550.8	2006.5	3501.7	40.8	148.2	8565.2	4.3	420.9	399.5	8.8	27.4	88.6	2.8	40.8	19.7	32.2	51.7	60.4	56	3.6	12	729.7	315.6	12630	4379.7	18	550.4
1	-4.5898	1.35955	15	Term	8W2	2	39.1	10022.2	51577.3	2828.6	1268.5	2945.3	50746.3	1130.2	1080.8	5145	26743.1	816.7	386200	118.1	2660.4	400.8	1584.9	6688.6	3895.3	31.7	189.7	3862.3	5.4	785.1	358.4	2	20.2	85.9	4.1	21.8	10.4	18.2	25.9	34.8	46.7	2.5	15	99.1	165.7	10113.5	1566.8	14.5	386.8
1	-3.7604	2.12539	12	Preterm	10W2	2	30.3	5681.8	59840.6	4015.6	1167.3	2424.8	56389.8	1165.6	1071.2	5115.8	67960.8	535.9	386200	489.9	2627.8	134	1494.3	3907.8	3580.4	47.3	80	5954	4.6	186	172.6	5.6	4.1	60.7	1	13.5	6.3	18.9	20.3	15.1	43	2.9	7.6	168.8	94.8	5641.8	5909.5	15.7	512.4
1	-3.8081	1.26506	14	Term	12W2	2	39	6736.4	92032.4	1745.4	1190.6	2595.6	75974.1	1109.1	961.2	4777.2	47289.8	1418.9	386200	14.3	3601.5	87.9	1797.9	9607.6	4328.9	17.7	98.2	3273.2	5.2	404.6	203.6	2.5	8.1	31.4	1.4	12.7	4.9	10.7	16	14.1	38.6	1.6	5.8	80.4	12.6	6428.6	4375.4	14.5	429.8
1	-0.0438	1.48067	14	Term	13W2	2	39	2657.1	26347.5	600.6	1016.1	2069.5	36158.1	1080.3	750	4176.8	74485.3	300.1	21919.7	2.4	2069.5	62.6	1163.6	3814	2911.4	3.7	30.7	144.7	4.5	76.3	45.1	3.9	4.5	8.6	1.4	4	3.7	3.1	2	14.1	9	0.2	2.8	80.4	10.9	1788.9	7693.5	14.5	282.3
1	-3.5378	0.31681	16	Preterm	15W2	2	30.3	6273.2	136198	1252.3	1102	1855.1	53822.3	1214.6	913.2	3671	152119	844.5	21012.8	7	2164.6	181.4	1644.2	4594.3	3068.8	15.2	174.8	429.2	4.9	1240.9	198.8	1.5	22	22.8	1.5	12.3	5.6	9.9	17.5	7.8	31.1	1.8	14.4	254	103.2	1716.8	11992.8	2.3	465.1
1	-1.3079	2.74276	14	Term	16W2	2	39.1	2806.3	22420.2	650.9	865.1	1869.5	55381.5	982.2	807.7	2613.6	14570.9	276.7	21736.2	5.8	1948	51.1	1604.4	5236.5	3462.3	9.8	71.8	1045	4	343	116.6	2.5	1	2.5	1.4	1.3	3.7	2.8	1.2	14.1	9.9	0.5	3.8	80.4	3.8	3931.8	6027.4	14.5	226.5
1	-3.3357	0.687	9	Term	18W2	2	39.2	1112.5	30301.6	3242	1096.8	2898.6	70811.5	1115.4	932.4	3927.6	32813.9	495.8	386200	620.1	2518.2	65.5	1745.8	6578.3	3777.2	39.2	22.4	75.1	4.7	67.2	33.1	2.5	10.8	11.3	1.4	0.3	3.7	4	1.6	14.1	11	0.9	1.3	80.4	31.6	4538.9	981.7	14.5	243.9
1	-4.3314	2.15688	11	Term	19W2	2	38	1684.9	21278.3	964.6	1075.3	1998.6	58499.6	1105.9	798.1	4115.5	36819.2	595.2	386200	24.8	1984.7	59.9	1485.7	3574.8	2990.1	8.1	41.9	875.8	4.5	81.9	104	0.7	10.8	18.2	1.4	2.2	3.7	3.1	1.2	14.1	7.8	0.5	3.3	80.4	9.1	2186.1	10433.8	14.5	353.6
1	1.0623	4.06491	8	Preterm	21W2	2	33.3	1503.8	41333.8	2305.8	957.6	1500.6	42492.2	1053.2	692.2	5443.4	60986.9	835.1	386200	250.3	1746.5	53.7	1336.7	3260.8	2990.1	24.9	11.3	384.4	4.2	48	10	2.5	10.8	9.2	1.4	1.3	3.7	4.3	2	14.1	11.2	0.7	1.3	80.4	20.4	3183.4	3620.3	6.9	254.8
1	-3.0224	-0.10944	10	Term	22W2	2	39.6	12402.1	41464.4	2099	806.8	2582	45227.2	995.7	951.6	4480.3	15161	544.4	386200	1.6	3180.8	90.2	1326.5	3777.8	3068.8	12.3	157.5	264.6	4.2	227.8	354.5	36.3	20.5	56.3	5	34.8	14.1	17.5	11.4	42.3	21.7	5.2	30.3	80.4	14.3	1567.4	11183.3	14.5	307.4
1	-4.9404	2.39871	11	Preterm	23W2	2	29.1	652.5	18878.3	896.3	999.9	3822	50776.3	1061.9	865.3	6149.6	39095.4	1233.7	386200	29.9	2638.7	60	1397.3	3763.4	3068.8	7.2	28.9	309.9	4.4	55.6	26.7	2.5	10.8	9.2	1.4	9	3.7	0.6	8.6	14.1	2.9	0.5	1	80.4	7.3	1901.6	4525.1	14.5	487.3
1	-4.5653	2.31758	12	Preterm	24W2	2	32.3	895	20376.5	219	829.3	1998.6	38285.2	1087.8	721.1	3163.5	63425.9	453.9	386200	1.7	2093.5	57.8	1301	3538.5	2359.7	3.7	19.9	98.8	4.6	50	27	2.5	10.8	9.2	1.4	9	3.7	0.2	8.6	14.1	3.5	0.5	0.6	80.4	2	1584.5	2875.2	14.5	372.9
1	-3.7191	1.94052	12	Term	25W2	2	37	3239.4	26930.3	997	861.1	2062.5	41568.9	989	730.7	3908.8	20877.9	751	386200	8.2	1948	53.1	1236.7	3727.2	2438.6	0.6	28.5	93.4	4	78	30	2.4	10.8	28.9	1.4	7.4	3.7	4.8	2.8	14.1	2.4	1.2	2.2	80.4	5.6	1065.4	4697.6	14.5	207.3
1	-2.815	3.43662	12	Term	26W2	2	36.3	1858.9	19595.8	3844.5	992.9	1665.1	62835.7	1018.1	634.4	3838.7	27206.4	322.1	20483	851.6	1860.9	52.6	1558.1	3017.8	2596.3	49.5	26.5	495.7	4.1	33.4	44.5	1	10.8	45	1.4	3.1	3.7	6.8	3.5	14	11	0.9	1.4	99.1	71	7679.6	3974.1	14.5	268.9
1	-1.8717	0.3229	10	Preterm	27W2	2	30	6736.4	21846.4	1529	834.5	2083.7	38441.5	1142.7	759.6	3782.7	111491	370.2	386200	1.5	2223.2	97.1	1171.4	4338	2280.7	28.3	290.2	3487.5	4.4	821.8	332.7	2	16.1	23.7	1.4	12.3	4.9	8.2	12.3	4.7	34.2	1.6	9.4	80.4	7.3	1080.8	2367.1	14.5	246.8
1	-3.2292	2.07588	10	Term	28W2	2	37.6	3789.7	68110.6	1570.5	810.3	2791.5	65491.4	1053.2	836.5	5115.8	29259.2	559.3	386200	6.8	2589.7	99	1576.4	4948	2793.3	16.8	108.5	2762.1	4.3	125.4	262.6	2	1.5	8.1	0.7	7.4	3.7	9.6	13.4	14.1	30.3	1.6	5.8	7.5	21.3	2824	11301.8	14.5	381.5
1	-2.1046	3.81074	11	Preterm	29W2	2	27.2	4699.5	71942.1	1277.6	914.2	1970	44709.7	1109.1	711.5	4941.2	329333	798.3	386200	15.9	1948	78.3	1301	3297.5	2714.5	16.2	118.3	1555.8	4.7	116.1	308.8	0.4	3.7	11.3	1.4	4.8	2	6.5	7	14.1	27.2	1.4	6	80.4	17.8	3345.4	4689.9	14.5	403.1
1	-3.0701	-0.45894	10	Preterm	30W2	2	26.2	5073.9	45427.2	2697.9	1001	1927.1	39107.7	1054.3	740.4	6929.7	56597.2	863.2	386200	138.4	2194	55.2	1178	4338	2990.1	24.3	92.6	130.6	4.4	289.4	42.3	14	22.4	57.4	4	9	12.5	15.6	12.5	33.2	19.3	2.3	13.7	80.4	29.9	2563	13530.7	2.3	264.5
1	-1.2032	2.51144	11	Term	32W2	2	37.1	2953	20840.7	4579.7	991.8	2342.1	74753.3	1186.1	807.7	3726.8	35563.4	1107.2	18373.5	433.4	2309.9	64.3	1912.5	9405.3	2990.1	65.6	50.5	1205.7	4.4	126.1	61.6	0.7	2	24.5	1.4	5.7	3.1	8.1	7.3	4.7	15	1.3	3.6	80.4	25.6	3618.6	4125.4	14.5	107.8
4	27.9471	5.85145	4	Term	1W1	1	39.4	23861.6	28274.5	6366	1534.1	7718.4	77613.6	957.1	1619.6	38773.2	8838	1781.2	386200	10600	4007.6	455.6	1903.2	16697.9	5119.8	83.3	991.4	7737.8	5	524.1	812.6	38.1	66.6	314.6	16.1	143.2	62.9	76.9	106.8	164.7	103.7	10	28	42812.8	8486.3	106769	8157.6	1723.1	894.9
2	9.7077	-2.5091	4	Term	9W1	1	39	10599.4	69091.1	6120.1	1485.2	4436.5	80322	1132.3	1362.5	14140.2	26260.3	1203.6	386200	2678.9	5570.4	335.4	1781.4	9951.3	4092.3	106.6	377.6	8572.3	5	321.3	938.7	8.6	15.2	207.8	6.3	28.7	14.8	37.9	33.8	64.7	60.8	3.2	27.7	793.9	427.9	22384.5	10914.9	42.5	755.4
2	7.4416	-5.85836	3	Term	11W1	1	38	7529.5	48717.9	2137.3	1295.5	3393.8	79606.4	911.7	1076	25589.1	8002.4	2183.8	20548.6	54.8	3920.4	167.4	1971.5	52661	3855.9	45.5	586.1	6745.7	4.5	256.1	654.6	1.5	7.8	185.8	1.4	10.7	7.6	9.4	16	14.1	30.7	2.3	23.9	80.4	24.7	20099.7	4189.4	14.5	766.1
2	5.6752	-7.5044	3	Preterm	30W1	1	26.2	5197	16899.1	1145.7	1455.5	5447.3	109967	1014.7	1276.6	34650	7895.4	1775.5	20728.9	23.8	3696.5	545.4	2123.6	32786.2	4565.8	23.3	219.3	1289.9	5.1	214.6	733.3	2.5	6	21.9	1.4	4.8	3.7	4.3	6.2	14.1	15	0.5	15.6	80.4	26.5	11613.1	8733.5	14.5	840.2
2	6.5715	0.16342	4	Term	32W1	1	37.1	11583.8	56599	7743.7	1105.5	4423.8	62232.2	1121.8	1176.4	24704.5	26379.5	1373.2	386200	958.5	3734.2	129.2	1703	11884.3	4210.6	66.8	214.5	11533.9	5.3	462.4	430.4	3.3	21.9	170.1	3.2	27.5	10.4	58.1	31.4	96	52.4	5.2	8.7	1268.5	1205.4	29272.3	5821.9	55.5	330.2
2	6.1345	8.98083	5	Term	36W1	1	36	37597.4	29092.6	4812.9	961.7	2818.3	47885.5	1050	937.2	7949.3	25089.3	1907.3	19332.8	137	2473.8	61.4	1387.2	3835.6	3226.2	24.8	266.3	853.8	4.4	807.5	76.7	84.5	75.4	228.4	9.2	27.9	33.5	34.2	38.9	109.3	70.4	14.5	48	81.4	62.5	1614.9	3082.5	14.5	198.7
3	-0.9878	-2.58293	5	Preterm	2W1	1	26.3	1112.5	19097.1	331.6	1027.1	3847.8	81144	1177.9	942	11467.6	196533	1004.1	23593.4	28	2987.5	67	1704.2	9573.9	3383.6	3.7	22.4	129	5.4	90	21.2	2.5	10.8	9.2	1.4	1.3	3.7	0.9	0.3	14.1	2.9	0.5	3.3	151.5	59.1	1893.6	2566.1	14.5	297.8
3	1.1662	-5.51674	3	Term	3W1	1	39.2	2504.9	26908	1028.5	1240.9	4993.9	90398.6	973.1	999.5	10020.8	8304.9	2148	17408.7	71.6	3428	81.5	1938	64658.7	3541	8.4	79	1858.6	4.4	331.3	248.4	2.4	7.8	8.1	1.4	4.8	3.7	4	2.4	14.1	11.5	1.1	7.8	186	45.4	6302.9	16281	36.8	525.7
3	-0.9537	-1.54142	3	Term	4W1	1	39.4	2953	22451.1	2469.7	962.8	3117.8	79768.7	932.8	1037.8	10344	7721	2425.4	386200	317.5	2757	64.5	1875.3	8383.3	4013.5	31.2	111.5	660.1	4.7	362.4	48	2.5	8.8	13.3	1.4	1.3	3.7	5.5	3.5	12.9	13.2	0.7	3.9	134.2	62.5	3460	11962.6	14.5	348.4
3	2.9633	-0.68469	6	Term	6W1	1	38.3	9385.3	16927.4	2522.1	1241.5	3400.3	50308.8	1059.8	1114.3	9803.5	22722.2	1505.9	386200	93.1	3466.8	305.6	1491.9	15066.2	3383.6	22.9	223.3	2168.7	4.8	734.3	426.4	7.1	17.5	124.3	1.5	21	10.4	12.7	23.8	24.9	34.9	2	17.5	99.1	180.8	6247.2	1632.4	14.5	669
3	0.7728	-2.90641	4	Term	7W1	1	39.3	3722.4	53321.3	1200.2	1193	2751.1	62397.6	1114.4	1028.2	7220.4	32182.6	1999	386200	28.6	3160.6	166.1	1641.8	4941	3698.4	11.7	122.2	1505.3	4.8	160.8	207.4	0.7	6.3	26.7	1.4	4	6.3	4	9.2	14.1	23.2	1.2	5.6	26.8	17.8	3537.9	1469.5	14.5	503.4
3	-2.297	-1.59967	3	Term	8W1	1	39.1	2349.5	8722.2	860.2	1123.6	3556.7	57641	1153.1	1080.8	9396.2	376238	553.3	386200	19.2	2810	71.9	1522.6	5893	4013.5	6.1	59.1	306.2	5.2	190.8	53.9	1	5.6	8.1	1.4	2.2	3.7	3.4	1.2	14.1	6.9	0.5	3.9	80.4	12.6	1582.6	1337.1	14.5	341.3
3	-1.3166	-1.27991	7	Term	12W1	1	39	3239.4	41203.5	1145.7	1060.2	3641	50799.7	1134.4	1028.2	7619.6	109296	509.6	386200	8.8	3049	71.5	1482	7087.2	3934.7	2.5	49.2	198.4	4.8	89.7	61.2	4.5	4.5	1.8	1.4	5.7	2	4.8	3.4	14.1	12.3	1.5	5.2	80.4	14.3	2610.7	6925.8	5.5	335.1
3	-0.2188	-0.27359	6	Term	13W1	1	39	5801.3	41500.7	1630.8	1070.6	3406.8	72957.8	1234.7	903.6	6811.1	96563.9	716.7	386200	9.6	3220.8	72.1	1712.5	7196.9	4013.5	7.6	109.7	381.2	5.3	158.5	272.5	5.4	9.8	39.5	1.5	18.2	8.2	12.7	8.4	24.9	18.5	3.7	16.5	80.4	16.1	1026.4	7502.2	14.5	217.5
3	0.9123	-4.57683	4	Preterm	14W1	1	22	4316.6	19615.5	2469.7	1011.5	2998.5	99349.8	898.7	1056.9	9678.5	6956.3	995.7	18313.8	108.6	2751.6	78.9	1994.6	18078.2	3147.5	26.3	109.8	783.4	4.3	64.9	342.4	2.5	10.8	6.9	1.4	2.2	3.7	6.2	1.6	7.8	16.1	0.9	6.5	80.4	43.7	5384.4	4581	14.5	377.2
3	-0.5681	-2.00167	6	Preterm	15W1	1	30.3	6273.2	19763	1226.5	1121.8	3491.6	79122.4	946.8	932.4	8083.3	10944.9	536.2	20437.5	4.2	2909.7	62.4	1848.4	9047.2	3659.1	12.8	138	1152.1	4.5	802.2	115.2	2	7.4	46.9	1.4	8.2	3.7	8.9	2.4	23.1	11.7	1.4	11.9	80.4	7.3	3119.2	4497.7	14.5	274.8
3	-0.6013	-0.94167	4	Term	16W1	1	39.1	4055.7	72013.1	3460.1	1427.1	2838.4	82372.2	1165.6	898.9	10518.6	319472	797.1	386200	352.7	2724.9	106.3	1809.7	6716.1	3147.5	40.6	110.6	1917.2	4.8	173.1	94.5	2.9	7.8	39.5	1.4	6.5	4.9	9.6	11	14.1	32	1.5	7.2	26.8	45.4	6588.8	9623.9	14.5	376
3	1.0509	-3.2643	5	Term	17W1	1	36.5	3379.6	34340.5	5077.5	1166.1	5572.9	84137.7	1150	1152.5	7319.7	42492.1	781.8	386200	1223.9	3486.2	68.4	1863.6	9182.4	3619.7	71.8	59.2	261.1	5.1	101.3	42.7	3.3	7.4	42.7	1	6.5	6.3	9.9	7.3	15.1	20.2	1.7	5.8	203.1	52.2	8896.9	2015.9	14.5	329.7
3	-0.6975	-1.54708	2	Term	18W1	1	39.2	3654.6	35915.6	2067.8	1050.9	2376.7	80107.5	889.2	1095.2	10588.7	8023	2261.6	23222	40.1	2649.6	70.6	1858.9	6812.4	3501.7	21.3	76.5	1739.2	3.9	203.6	78.9	2.5	7.1	33	1.4	6.5	3.7	8.5	9.9	14.1	24.9	1	5	80.4	10.9	3878.3	8349.6	14.5	593.1
3	-0.1989	-1.17503	4	Term	19W1	1	38	2806.3	76009.1	4424.6	1124.7	2397.3	68622.1	1019.2	846.1	16426.4	18279.5	3978.6	386200	1194.6	2671.2	65	1695.8	8546.1	3108.2	78.4	54.2	887.2	4.8	157.4	21.6	1.5	4.1	43.5	1.4	4	4.1	10.9	6.8	21.2	27.8	1.8	3	80.4	47.1	9587.4	2928.6	14.5	461.7
3	1.2776	-4.81618	5	Term	20W1	1	36.3	3379.6	17910	1879.1	1293.7	4753.7	70571.9	928.2	994.7	17747.8	9451.1	1586.1	19508.8	44.6	3457.1	73.4	1919.5	13268.8	3029.5	17.5	116.7	967.3	4.5	333.9	281.1	2.5	7.4	17.2	0.7	2.2	3.7	4.6	3.9	14.1	7.8	0.5	10.7	80.4	43.7	3966	2350.8	14.5	406.4
3	1.343	-3.81876	3	Preterm	21W1	1	33.3	3923.4	57192.4	1117.5	1361.4	5019.1	67532.4	1009.2	1524.4	18181	9598.2	2069.6	20793.1	4.2	4016.7	82.4	1839	8491.9	3737.8	15.9	96.9	400.2	5.1	492.3	105.9	1	6	13.3	1.4	4	3.7	4.3	4.3	14.1	13.7	1.3	6.2	80.4	19.5	2144.8	7075.8	14.5	557.6
3	-0.3296	-2.16264	4	Term	22W1	1	39.6	3923.4	22549	1971.5	1257.3	4956	46893.8	989	1018.6	12523.1	14386.4	2367.4	386200	94.8	3160.6	78.6	1454.7	5495.7	3462.3	23.7	104.9	2352.4	4.8	128.9	110.2	2.5	3.3	19.1	1.4	4.8	3.7	4	6.6	14.1	17.6	1.3	3.3	80.4	3.8	2351.3	2986.4	14.5	415.8
3	-1.7767	-1.1767	3	Preterm	23W1	1	29.1	3097.3	30509.7	860.2	1064.3	3498.1	59436.4	1000.2	989.9	9150	17289.8	1409.7	386200	0.8	2841.7	78.5	1669.5	6633.5	3304.9	7.2	69.2	783.2	4.7	206.2	161	2.5	2.4	9.2	1.4	4	3.7	2.8	3.5	14.1	11.9	0.7	4.1	80.4	5.6	2689.3	2644.6	14.5	454
3	0.2876	1.22906	4	Term	25W1	1	37	4887.7	29243.7	5570.7	986	3400.3	63233.7	1164.5	870.1	6580.5	56189.1	567.3	17586.7	2325.4	2852.2	63	1616.5	3480.2	3541	86.4	46	348.6	4.9	59.8	38	7.1	13.3	80.1	4.4	13.9	17.4	17.5	16.7	46.6	21.5	2.3	6	354.5	197.6	13622.8	3413.7	14.5	308.3
3	1.5895	-1.87465	5	Preterm	27W1	1	30	4825.2	98933.1	1817.9	1156.2	3770.4	76911.1	1092.1	1066.5	9475	29530.9	908.5	386200	22.7	3200.8	150.6	1790.8	16242.9	3855.9	26	340.9	3866.8	4.5	171.7	800.4	5	8.4	17.2	2.2	9	4.1	11	16	14.1	37.5	1.7	14.1	134.2	41.9	4192.6	10860.1	14.5	524
3	-1.1413	-1.06479	3	Term	28W1	1	37.6	5073.9	67898.3	1420.1	1079.4	3809.1	55526.7	1132.3	1028.2	10711.8	39661.3	2044.7	22462.1	8.2	2956.5	101.5	1533.7	6170.6	3541	12.3	115.9	801.7	5.1	144.9	244.8	2	7.1	13.3	1.4	3.1	3.7	5.4	5.1	14.1	21.9	1.2	7.3	80.4	9.1	1407.2	2870.9	14.5	332.5
3	1.6518	-1.1245	5	Preterm	31W1	1	23.5	5621.8	38465.8	5877.9	1181.3	3289	79432.1	1146.9	942	7778.7	88088.1	827.7	386200	1975.7	2724.9	149.7	1780.2	11643.2	3462.3	86.4	97.1	2242.7	5.1	170.7	302.5	3.1	13.2	55.2	1.4	11.5	11	14.1	18.9	7.8	29.9	2.3	9.1	168.8	88	15325.9	12825.2	5.5	452.5
3	-2.2191	-1.46224	5	Term	34W1	1	36.1	1316.1	7656.9	218.8	1034.1	3269.3	77823.8	1356	1047.3	6878.1	52400	235.6	386200	13.1	2878.4	79.5	1840.2	9910.9	2911.4	3.7	15.6	98.2	5.3	37.4	16.3	2.5	10.8	9.2	1.4	9	3.7	2.4	8.6	14.1	6.3	0.8	0.3	80.4	10.6	456.4	2356.2	14.5	80.7
3	3.3452	-0.36871	11	Term	6W2	2	38.3	11119.4	110934	2953.9	979	1493	42841.3	1136.5	769.2	2780.9	92530.2	326.1	386200	141.7	1810.5	60.7	1457.2	2862	2438.6	29	99	7567.3	4.8	812.3	128.9	7.1	35.6	46.2	1.3	31	16.1	19.2	63	47.9	29.5	1.9	15.8	649.2	94.8	10254.3	11525.9	14.5	279
3	-0.1765	0.64003	10	Term	9W2	2	39	1316.1	5766.6	219	947.2	1568.3	47913.5	1256.6	759.6	2245.4	52400	246.6	386200	5.7	1772.2	59.4	1665.9	5299.6	3501.7	3.7	6	205.5	5.3	56.2	15.6	2.5	10.8	9.2	1.4	9	3.7	2.4	8.6	14.1	6.3	0.5	0.6	80.4	10.6	752.6	1384.9	14.5	164.1
3	0.7071	-2.14651	10	Term	11W2	2	38	2190.4	65811.5	1117.5	1101.5	1424.5	28515.5	1046.7	812.5	2880.7	30894.6	694.2	21763.9	3.2	1785	58.3	1283.1	2847.1	2793.3	7.6	58.2	339.1	4.5	92.5	48.6	4	4.5	18.2	1.4	4	2	5.1	3.4	14.1	20.6	1.6	6	80.4	9.1	1763.5	3726.6	14.5	467.7
3	-2.2825	-0.9116	13	Term	17W2	2	36.5	6621.3	85154.8	2931.5	1235.7	1439.8	53280.8	1081.4	750	3643.1	60385.2	531.1	21586.5	140.1	1960.2	62	1570.3	3994.2	2596.3	32.4	130.7	4151.6	4.5	487.4	185.5	3.3	13.9	233.8	0.3	16.3	8.2	15.8	24.5	4.7	48.3	2.4	10.4	80.4	31.6	3738.2	7697.3	14.5	535.8
3	-1.8877	-0.68645	15	Preterm	31W2	2	23.5	1503.8	33089.6	484.7	901.5	2321.4	75887.1	1025.8	778.8	5042.9	37093.7	636.4	21919.7	5.4	2234.9	75.5	1725.6	7046	3147.5	5.9	43.7	694.5	4.3	90.2	69.6	0.7	10.8	6.4	1.4	2.2	3.7	2.2	2.4	14.1	6.4	0.5	3.2	80.4	12.6	3123.8	5438.7	14.5	387.8
[truncated: 21 more columns]
