# Supplementary material for: The cellular and immunological dynamics of early and transitional human milk
Source: Commun Biol. 2023 May 18;6:539. doi: 10.1038/s42003-023-04910-2 (PMC10195133; doi:10.1038/s42003-023-04910-2)
Supplement: Supplementary file 5 — Supplementary Data 2 [file 42003_2023_4910_MOESM5_ESM.xls]

## Sheet: TableS5-Cluster-DGE
gene	cluster	avg_log2FC	percent_detection_in_cluster	percent_detection_other	p_val	p_val_adj
HP	0	2.18897	0.433	0.08	0	0
UGP2	0	1.33475	0.993	0.707	0	0
CSN2	0	1.2021	1	0.927	0	0
CSN1S1	0	1.19203	1	0.9	0	0
LALBA	0	1.16555	1	0.956	0	0
CRABP1	0	1.1477	0.584	0.132	0	0
FABP3	0	1.08952	0.979	0.658	0	0
CA6	0	1.06255	0.76	0.266	0	0
CIDEA	0	1.04345	0.895	0.413	0	0
ZG16B	0	0.975823	0.709	0.287	0	0
LY6D	0	0.970959	0.622	0.2	0	0
CLU	0	0.910386	0.95	0.595	0	0
IGFBP2	0	0.898393	0.55	0.147	0	0
CEL	0	0.88215	0.954	0.581	0	0
OLAH	0	0.860852	0.926	0.511	0	0
ROMO1	0	0.858296	0.809	0.444	0	0
SELENOM	0	0.807498	0.823	0.401	0	0
DSTN	0	0.758996	0.886	0.573	0	0
ATP5ME	0	0.749109	0.913	0.66	0	0
HIBCH	0	0.741806	0.623	0.245	0	0
THRSP	0	0.737702	0.525	0.182	0	0
CSN3	0	0.737428	1	0.899	0	0
SMIM22	0	0.726134	0.771	0.365	0	0
FDPS	0	0.719312	0.696	0.354	0	0
FAM107B	0	0.709658	0.859	0.528	0	0
CHRDL2	0	0.694255	0.929	0.56	0	0
AZGP1	0	0.689546	0.507	0.178	0	0
PTHLH	0	0.688789	0.35	0.079	0	0
S100A1	0	0.680292	0.913	0.559	0	0
SCGB3A1	0	0.666969	0.817	0.434	0	0
FOLR1	0	0.62741	0.62	0.26	0	0
NDUFB1	0	0.623588	0.786	0.474	0	0
DAP	0	0.621263	0.66	0.323	0	0
MUC15	0	0.613235	0.624	0.266	0	0
NUCB2	0	0.609951	0.659	0.327	0	0
RPL6	0	0.608467	0.992	0.94	0	0
LTF	0	0.608188	0.999	0.865	0	0
TAX1BP1	0	0.595542	0.922	0.679	0	0
CD24	0	0.59508	0.988	0.753	0	0
BANCR	0	0.586727	0.525	0.2	0	0
IDI1	0	0.58446	0.669	0.339	0	0
PDCD4	0	0.58019	0.832	0.503	0	0
IL33	0	0.57792	0.464	0.156	0	0
AC106045.1	0	0.577654	0.47	0.161	0	0
SPP1	0	0.57061	0.997	0.935	0	0
LDHB	0	0.560395	0.709	0.387	0	0
SNHG8	0	0.558243	0.646	0.399	0	0
SNHG9	0	0.553283	0.374	0.115	0	0
DBI	0	0.546523	0.964	0.822	0	0
RPS8	0	0.545186	0.992	0.964	0	0
RPS29	0	0.544271	0.994	0.917	0	0
NDUFA3	0	0.525801	0.674	0.384	0	0
TMEM258	0	0.517304	0.797	0.531	0	0
TPT1	0	0.508969	0.999	0.996	0	0
HMGN3	0	0.505397	0.713	0.395	0	0
RPS26	0	0.500473	0.959	0.841	0	0
POLR2L	0	0.499754	0.85	0.605	0	0
SNHG5	0	0.486874	0.813	0.536	0	0
UQCRQ	0	0.486054	0.724	0.455	0	0
TCN1	0	0.486044	0.292	0.087	0	0
MSMO1	0	0.480197	0.37	0.137	0	0
CALB2	0	0.476014	0.32	0.094	0	0
HIBADH	0	0.475208	0.519	0.224	0	0
SSR4	0	0.474024	0.88	0.668	0	0
TPD52L1	0	0.465832	0.468	0.187	0	0
ACSS2	0	0.464977	0.46	0.187	0	0
ELF5	0	0.464171	0.841	0.468	0	0
TMSB10	0	0.452931	0.996	0.981	0	0
DNAJC12	0	0.449585	0.401	0.15	0	0
SCP2	0	0.449158	0.733	0.436	0	0
C17orf77	0	0.444725	0.325	0.103	0	0
NPDC1	0	0.441808	0.662	0.325	0	0
SH3YL1	0	0.441088	0.584	0.282	0	0
HSD17B2	0	0.440768	0.553	0.247	0	0
NDUFA4	0	0.438323	0.893	0.693	0	0
TOMM7	0	0.437263	0.91	0.714	0	0
RPS24	0	0.437051	0.997	0.975	0	0
ATP5MF	0	0.435902	0.802	0.557	0	0
BTG3	0	0.435005	0.319	0.129	0	0
XAB2	0	0.434387	0.422	0.174	0	0
S100B	0	0.434056	0.386	0.15	0	0
DANCR	0	0.432753	0.475	0.204	0	0
MICU1	0	0.431317	0.445	0.217	0	0
RPL37A	0	0.428734	0.998	0.963	0	0
RPL34	0	0.427478	0.995	0.95	0	0
GPAT2	0	0.42743	0.314	0.098	0	0
PAIP2B	0	0.426536	0.306	0.096	0	0
UQCR10	0	0.423752	0.862	0.657	0	0
ATP5IF1	0	0.423692	0.688	0.429	0	0
PRDX2	0	0.423086	0.66	0.347	0	0
RPL37	0	0.422076	0.994	0.95	0	0
RPL5	0	0.420837	0.975	0.899	0	0
ATP5MD	0	0.420759	0.803	0.561	0	0
TSTD1	0	0.418863	0.592	0.32	0	0
TSTA3	0	0.417539	0.626	0.331	0	0
NDUFB4	0	0.414489	0.727	0.48	0	0
NSA2	0	0.414134	0.651	0.419	0	0
PPP1R16A	0	0.413691	0.463	0.189	0	0
NDUFC1	0	0.411619	0.653	0.393	0	0
SELENBP1	0	0.409664	0.583	0.272	0	0
SLC50A1	0	0.409235	0.509	0.251	0	0
DPM3	0	0.40832	0.422	0.199	0	0
ADI1	0	0.40663	0.486	0.246	0	0
RPL38	0	0.405533	0.971	0.862	0	0
MGST2	0	0.402534	0.413	0.193	0	0
PPIB	0	0.399306	0.801	0.579	0	0
COX7C	0	0.399174	0.912	0.741	0	0
CASC8	0	0.399012	0.321	0.11	0	0
XBP1	0	0.393623	0.588	0.333	0	0
MFGE8	0	0.393438	0.863	0.525	0	0
C12orf57	0	0.392776	0.603	0.33	0	0
S100A14	0	0.392478	0.58	0.277	0	0
BST2	0	0.38816	0.729	0.478	0	0
SEC11C	0	0.387004	0.578	0.337	0	0
TC2N	0	0.385907	0.643	0.318	0	0
CRNDE	0	0.385379	0.48	0.21	0	0
MIR4458HG	0	0.38375	0.251	0.077	0	0
ACLY	0	0.38258	0.511	0.266	0	0
PYURF	0	0.3819	0.49	0.272	0	0
ACAT2	0	0.378381	0.332	0.141	0	0
IFT20	0	0.375213	0.424	0.2	0	0
RPL7A	0	0.372931	0.994	0.965	0	0
TMEM256	0	0.368626	0.505	0.265	0	0
PRDX4	0	0.368188	0.436	0.234	0	0
OST4	0	0.365776	0.824	0.611	0	0
PPA1	0	0.364767	0.755	0.463	0	0
LRRC26	0	0.363637	0.422	0.168	0	0
DHRS7	0	0.359846	0.604	0.354	0	0
RPL35A	0	0.356454	0.987	0.932	0	0
EPCAM	0	0.35568	0.558	0.262	0	0
ORAI1	0	0.35549	0.494	0.26	0	0
RPS6	0	0.35421	0.989	0.95	0	0
EBP	0	0.352967	0.383	0.168	0	0
DNAJB6	0	0.351508	0.712	0.455	0	0
CYB5A	0	0.351004	0.771	0.495	0	0
SEC61B	0	0.350998	0.829	0.614	0	0
SKP1	0	0.349698	0.763	0.536	0	0
EIF3J	0	0.348703	0.592	0.364	0	0
CDC42EP5	0	0.348446	0.515	0.24	0	0
PEBP1	0	0.347757	0.86	0.635	0	0
LINC01198	0	0.34561	0.415	0.167	0	0
NDUFA1	0	0.345598	0.714	0.48	0	0
EEF1B2	0	0.34474	0.948	0.83	0	0
PPIA	0	0.344558	0.915	0.757	0	0
RPS28	0	0.343548	0.998	0.981	0	0
COX16	0	0.341779	0.493	0.282	0	0
MPC2	0	0.340179	0.602	0.346	0	0
SNHG19	0	0.337976	0.279	0.097	0	0
RPL36A	0	0.335347	0.965	0.85	0	0
COX17	0	0.333721	0.585	0.36	0	0
DPYSL2	0	0.33271	0.594	0.357	0	0
COPS9	0	0.332187	0.623	0.395	0	0
COX6C	0	0.328799	0.725	0.492	0	0
BOLA3	0	0.328491	0.375	0.176	0	0
AIF1L	0	0.326972	0.531	0.251	0	0
MPC1	0	0.326281	0.498	0.283	0	0
SUCLG2	0	0.326012	0.409	0.196	0	0
EEF1A1	0	0.323938	0.999	0.992	0	0
HPGD	0	0.323907	0.289	0.145	0	0
EIF2S2	0	0.321922	0.69	0.472	0	0
AKR7A2	0	0.321725	0.576	0.327	0	0
OAT	0	0.321616	0.464	0.228	0	0
DCXR	0	0.314113	0.701	0.455	0	0
APIP	0	0.313497	0.366	0.18	0	0
RPL31	0	0.313274	0.928	0.772	0	0
ACAT1	0	0.312121	0.334	0.158	0	0
RPL36	0	0.309476	0.992	0.954	0	0
RPL22	0	0.309434	0.967	0.874	0	0
AKR1C3	0	0.305496	0.411	0.192	0	0
SPINT1-AS1	0	0.304928	0.33	0.129	0	0
RPL10A	0	0.304791	0.972	0.898	0	0
PIP	0	0.304221	0.266	0.113	0	0
ALDH7A1	0	0.298236	0.295	0.12	0	0
LPL	0	0.296609	0.829	0.535	0	0
DDX1	0	0.295898	0.363	0.192	0	0
AIG1	0	0.29516	0.314	0.139	0	0
MVD	0	0.294353	0.412	0.193	0	0
OSTC	0	0.291676	0.566	0.35	0	0
SPINT2	0	0.291346	0.581	0.326	0	0
RPS25	0	0.289749	0.979	0.917	0	0
AK1	0	0.289461	0.325	0.133	0	0
SEC61G	0	0.289438	0.668	0.436	0	0
FASN	0	0.289275	0.964	0.662	0	0
ABCG2	0	0.28365	0.282	0.119	0	0
NANS	0	0.282594	0.528	0.322	0	0
RPL22L1	0	0.282435	0.425	0.243	0	0
RPS4X	0	0.280062	0.998	0.978	0	0
NTRK2	0	0.279739	0.61	0.317	0	0
RPS15A	0	0.278724	0.986	0.932	0	0
FDFT1	0	0.27803	0.391	0.202	0	0
B4GALT1	0	0.277698	0.825	0.547	0	0
CLINT1	0	0.276744	0.521	0.318	0	0
PPIC	0	0.276728	0.305	0.127	0	0
TIMM8B	0	0.27639	0.627	0.41	0	0
FTH1	0	0.276216	1	0.999	0	0
BTN1A1	0	0.274821	0.766	0.438	0	0
GPX3	0	0.270499	0.269	0.11	0	0
ARG2	0	0.267635	0.402	0.182	0	0
CHCHD7	0	0.267392	0.306	0.15	0	0
ACO1	0	0.263553	0.414	0.219	0	0
RPL39	0	0.263253	0.988	0.955	0	0
SOSTDC1	0	0.262758	0.34	0.146	0	0
RAB25	0	0.261257	0.34	0.143	0	0
SLC46A3	0	0.261116	0.255	0.112	0	0
RBP1	0	0.260381	0.316	0.141	0	0
RNF145	0	0.257145	0.441	0.255	0	0
RPL41	0	0.253434	1	0.99	0	0
CHPT1	0	0.253164	0.368	0.198	0	0
ELOB	0	0.266915	0.888	0.727	2.69e-306	7.27e-302
YWHAE	0	0.282297	0.695	0.481	4.98e-298	1.34e-293
SH3GLB1	0	0.251344	0.612	0.407	6.91e-288	1.86e-283
COX7A2	0	0.282165	0.775	0.565	4.17e-279	1.13e-274
HSD17B12	0	0.263814	0.354	0.205	1.78e-278	4.81e-274
ATP5MG	0	0.273494	0.849	0.672	4.5e-278	1.22e-273
TBCA	0	0.255891	0.661	0.463	1.49e-260	4.03e-256
MIF	0	0.258271	0.916	0.803	5.82e-232	1.57e-227
FASN	1	1.7053	0.911	0.667	0	0
XDH	1	1.51048	0.974	0.752	0	0
UGP2	1	1.46078	0.958	0.711	0	0
IRX3	1	1.21751	0.383	0.247	0	0
FAM107B	1	1.18452	0.666	0.547	0	0
TC2N	1	1.142	0.469	0.335	0	0
ELF5	1	0.958727	0.641	0.488	0	0
TAX1BP1	1	0.935124	0.737	0.697	0	0
CHRDL2	1	0.888485	0.72	0.581	0	0
SELENOM	1	0.868138	0.511	0.432	0	0
PDCD4	1	0.827467	0.582	0.528	0	0
RPS26	1	0.818164	0.841	0.853	0	0
EEF2	1	0.814892	0.849	0.843	0	0
FABP3	1	0.793644	0.825	0.673	0	0
LPL	1	0.790899	0.616	0.556	0	0
SCGB3A1	1	0.767745	0.68	0.448	0	0
OLAH	1	0.761892	0.64	0.539	0	0
RPLP0	1	0.732563	0.936	0.938	0	0
S100A1	1	0.730048	0.687	0.582	0	0
CD24	1	0.641769	0.915	0.76	0	0
EEF1G	1	0.633662	0.839	0.864	0	0
RPL6	1	0.630877	0.949	0.944	0	0
RPL13A	1	0.614683	0.985	0.978	0	0
RPS6	1	0.584806	0.956	0.953	0	0
RPL7	1	0.560301	0.889	0.907	0	0
DBI	1	0.544557	0.812	0.836	0	0
EEF1A1	1	0.540052	0.998	0.992	0	0
RPL37A	1	0.532081	0.988	0.964	0	0
RPL7A	1	0.528131	0.974	0.967	0	0
RPL38	1	0.499324	0.873	0.871	0	0
RPS24	1	0.499313	0.983	0.977	0	0
RPLP2	1	0.491552	0.935	0.946	0	0
RPL34	1	0.486334	0.974	0.952	0	0
RPS17	1	0.480894	0.811	0.848	0	0
RPL23A	1	0.480054	0.88	0.9	0	0
RPL22	1	0.477592	0.855	0.885	0	0
RPL37	1	0.477238	0.973	0.952	0	0
RPS29	1	0.457055	0.961	0.92	0	0
RPL23	1	0.455618	0.852	0.895	0	0
LTF	1	0.449776	0.986	0.867	0	0
RPL5	1	0.445776	0.879	0.908	0	0
RPL36	1	0.437689	0.965	0.957	0	0
RPL17	1	0.433916	0.94	0.953	0	0
RPS25	1	0.42783	0.903	0.924	0	0
RPS4X	1	0.418091	0.985	0.979	0	0
RPL21	1	0.415101	0.942	0.954	0	0
RPL3	1	0.414109	0.983	0.976	0	0
RPL35A	1	0.409063	0.928	0.937	0	0
RPL35	1	0.408884	0.909	0.928	0	0
RPL18A	1	0.39112	0.971	0.977	0	0
TPT1	1	0.384766	0.999	0.996	0	0
RPL39	1	0.380444	0.96	0.958	0	0
RPS28	1	0.373039	0.991	0.982	0	0
RPS12	1	0.359669	0.988	0.984	0	0
RPLP1	1	0.356956	0.997	0.994	0	0
RPL8	1	0.355262	0.947	0.964	0	0
CSN2	1	0.354332	1	0.927	0	0
RPL13	1	0.352179	0.995	0.992	0	0
RPS2	1	0.345516	0.986	0.987	0	0
RPS18	1	0.333317	0.985	0.984	0	0
RPL11	1	0.331245	0.968	0.974	0	0
RPL41	1	0.321459	0.996	0.991	0	0
SPP1	1	0.313055	0.992	0.935	0	0
RPS13	1	0.378652	0.894	0.922	1.47e-295	3.98e-291
RPL27	1	0.504991	0.751	0.811	4.44e-285	1.2e-280
RPL10A	1	0.388219	0.868	0.908	2.37e-284	6.39e-280
PIGR	1	0.614857	0.777	0.704	8.64e-284	2.33e-279
RPL29	1	0.375113	0.912	0.939	1.48e-283	3.99e-279
SEC14L1	1	0.884152	0.529	0.495	4.77e-283	1.29e-278
RPS3A	1	0.342921	0.936	0.954	1.84e-281	4.97e-277
RPL36A	1	0.405546	0.832	0.862	3.81e-272	1.03e-267
AIF1L	1	1.01523	0.362	0.268	5.22e-258	1.41e-253
EHF	1	0.942082	0.389	0.294	1.69e-253	4.57e-249
B4GALT1	1	0.862874	0.583	0.57	5.08e-249	1.37e-244
PABPC1	1	0.602784	0.75	0.816	6.08e-249	1.64e-244
SEC61B	1	0.705843	0.595	0.637	4.29e-247	1.16e-242
SELENBP1	1	0.96464	0.38	0.292	2.96e-246	7.99e-242
PLIN3	1	1.0955	0.443	0.396	1.25e-244	3.38e-240
RPSA	1	0.468357	0.76	0.831	1.27e-242	3.43e-238
RPS21	1	0.347524	0.857	0.876	2.86e-242	7.72e-238
KRT15	1	0.816048	0.442	0.35	6.03e-241	1.63e-236
RPS14	1	0.266205	0.965	0.975	7.6e-237	2.05e-232
PEBP1	1	0.640304	0.624	0.658	9.92e-231	2.68e-226
RPL32	1	0.283276	0.95	0.968	1.12e-230	3.02e-226
RPS27A	1	0.275916	0.942	0.961	1.73e-230	4.67e-226
RPS20	1	0.387322	0.825	0.89	4.76e-230	1.28e-225
RPS15A	1	0.299808	0.917	0.939	6.37e-227	1.72e-222
MFGE8	1	0.607501	0.61	0.549	7.86e-227	2.12e-222
EEF1B2	1	0.425279	0.786	0.845	1.44e-225	3.89e-221
NDUFA4	1	0.565658	0.656	0.716	8.77e-223	2.37e-218
RPS11	1	0.363448	0.881	0.925	1.41e-217	3.81e-213
BTN1A1	1	0.767014	0.515	0.462	2.18e-214	5.89e-210
RPL31	1	0.443043	0.739	0.791	3.32e-213	8.96e-209
MUC1	1	0.910823	0.459	0.396	7.12e-210	1.92e-205
RPL4	1	0.557716	0.663	0.739	1.2e-206	3.23e-202
RPL15	1	0.25444	0.951	0.969	8.48e-201	2.29e-196
RPS5	1	0.367592	0.829	0.887	3.49e-193	9.41e-189
RPL24	1	0.344075	0.833	0.893	2.12e-192	5.71e-188
PPIA	1	0.450849	0.693	0.778	1.92e-183	5.19e-179
TOMM7	1	0.498913	0.667	0.737	4.16e-182	1.12e-177
RPS7	1	0.305854	0.873	0.925	8.14e-175	2.2e-170
RPS19	1	0.270383	0.935	0.959	2e-174	5.39e-170
CIDEA	1	0.567043	0.517	0.45	5.46e-170	1.47e-165
RPS3	1	0.289905	0.868	0.926	2.89e-166	7.8e-162
RPL27A	1	0.27799	0.88	0.924	1.88e-163	5.07e-159
RPS8	1	0.274192	0.958	0.967	8.69e-159	2.34e-154
RPL14	1	0.276644	0.882	0.929	2.35e-158	6.33e-154
CLU	1	0.263226	0.698	0.619	1.05e-155	2.85e-151
NTRK2	1	0.847198	0.391	0.338	5.25e-155	1.42e-150
EFHD1	1	0.931255	0.272	0.201	4.21e-153	1.14e-148
ACLY	1	1.01492	0.34	0.283	4.47e-152	1.21e-147
HIBCH	1	0.889161	0.332	0.273	9.7e-146	2.62e-141
MIF	1	0.40067	0.732	0.821	7.94e-145	2.14e-140
GFPT1	1	0.998985	0.296	0.234	5.82e-143	1.57e-138
ATP5ME	1	0.517314	0.621	0.688	2.71e-137	7.32e-133
RACK1	1	0.289064	0.836	0.906	9.07e-137	2.45e-132
LY6D	1	0.767032	0.299	0.232	2.02e-129	5.45e-125
DSTN	1	0.557163	0.572	0.604	1.26e-128	3.4e-124
HDLBP	1	0.82152	0.473	0.5	4.12e-121	1.11e-116
NFIB	1	0.834793	0.266	0.203	4.34e-116	1.17e-111
RPL9	1	0.272791	0.849	0.917	1.08e-115	2.9e-111
DNAJB6	1	0.748589	0.467	0.479	9.69e-114	2.62e-109
RPS16	1	0.250501	0.865	0.928	9.82e-108	2.65e-103
IDI1	1	0.825965	0.39	0.367	2.81e-107	7.59e-103
SLC25A6	1	0.473178	0.603	0.702	4.54e-105	1.23e-100
COX7C	1	0.384707	0.663	0.765	4.43e-104	1.2e-99
DAP	1	0.819147	0.372	0.351	4.94e-99	1.33e-94
RAB18	1	0.867503	0.377	0.364	6.08e-96	1.64e-91
OAT	1	0.849542	0.287	0.246	7.84e-88	2.12e-83
MVD	1	0.925978	0.254	0.209	1.42e-82	3.84e-78
ACSL4	1	0.923093	0.351	0.341	2.26e-78	6.11e-74
NPDC1	1	0.672784	0.375	0.353	3.21e-78	8.67e-74
SMIM22	1	0.584611	0.413	0.4	1.96e-75	5.29e-71
HSPA9	1	0.257024	0.177	0.293	1.04e-74	2.81e-70
NARS	1	0.253481	0.184	0.302	2.25e-72	6.08e-68
EIF5B	1	0.288386	0.158	0.262	1.96e-70	5.3e-66
FDPS	1	0.728945	0.383	0.384	3.18e-68	8.6e-64
RDX	1	0.261679	0.188	0.303	1.17e-66	3.16e-62
SCP2	1	0.680229	0.435	0.465	1.64e-65	4.43e-61
ECH1	1	0.262023	0.176	0.284	7.35e-64	1.98e-59
VPS35	1	0.281232	0.195	0.312	1.63e-63	4.4e-59
CHMP3	1	0.266333	0.219	0.344	5.25e-62	1.42e-57
MRPL51	1	0.254504	0.239	0.373	3.34e-61	9.01e-57
ELL2	1	0.869645	0.267	0.239	1.16e-60	3.14e-56
NDUFAB1	1	0.263642	0.204	0.32	1.54e-59	4.17e-55
ARFGAP3	1	0.250755	0.171	0.272	1.68e-59	4.53e-55
C1orf122	1	0.259414	0.204	0.319	3.76e-59	1.01e-54
RAB11FIP1	1	0.273089	0.186	0.293	7.35e-59	1.98e-54
ATP5F1C	1	0.254699	0.216	0.335	6.56e-58	1.77e-53
TMEM167A	1	0.296012	0.171	0.269	1.91e-55	5.16e-51
SH3BP5	1	0.26794	0.163	0.255	3.2e-54	8.65e-50
POLR2L	1	0.475346	0.538	0.635	1.53e-53	4.12e-49
MRPL33	1	0.258469	0.161	0.252	2.07e-53	5.59e-49
TIMM13	1	0.269036	0.243	0.373	4.64e-53	1.25e-48
NUCKS1	1	0.315846	0.236	0.364	9.27e-53	2.5e-48
ROMO1	1	0.625932	0.437	0.48	1.58e-52	4.26e-48
PCBD1	1	0.251588	0.197	0.303	2.42e-52	6.53e-48
PPP1R7	1	0.265325	0.194	0.299	1.37e-51	3.69e-47
MRPL52	1	0.272165	0.222	0.341	1.44e-51	3.88e-47
UQCRFS1	1	0.309531	0.187	0.29	2.59e-51	6.99e-47
MRPS34	1	0.303169	0.217	0.329	1.4e-47	3.78e-43
SYNCRIP	1	0.371056	0.171	0.265	4.64e-47	1.25e-42
SLIRP	1	0.268343	0.235	0.354	4.65e-47	1.25e-42
MORF4L1	1	0.272849	0.299	0.452	6.74e-47	1.82e-42
HIBADH	1	0.721965	0.27	0.248	9.72e-47	2.62e-42
HMGN3	1	0.632858	0.401	0.426	1.59e-46	4.3e-42
MDH2	1	0.293882	0.186	0.283	5.25e-46	1.42e-41
STAU1	1	0.309228	0.174	0.265	1.95e-45	5.26e-41
CYCS	1	0.322783	0.199	0.303	5.86e-45	1.58e-40
TUBA1C	1	0.340812	0.192	0.291	4.7e-44	1.27e-39
PRDX3	1	0.313327	0.197	0.297	5.7e-44	1.54e-39
CHCHD2	1	0.355159	0.589	0.724	7.09e-44	1.92e-39
PPP1R14B	1	0.251055	0.253	0.376	1.05e-43	2.84e-39
SERP1	1	0.533754	0.508	0.614	1.36e-43	3.68e-39
CCT3	1	0.300137	0.235	0.352	2.2e-43	5.93e-39
SRSF9	1	0.331282	0.234	0.351	8.71e-43	2.35e-38
EIF3H	1	0.264461	0.276	0.411	3.24e-42	8.74e-38
SLC25A3	1	0.554193	0.484	0.575	1.85e-41	4.99e-37
ETFB	1	0.313831	0.229	0.342	2e-41	5.39e-37
COX17	1	0.278881	0.266	0.391	4.19e-40	1.13e-35
MAP2K2	1	0.309587	0.259	0.384	1.25e-39	3.39e-35
FKBP4	1	0.715533	0.325	0.331	1.39e-39	3.76e-35
NDUFS2	1	0.342037	0.175	0.263	1.79e-39	4.83e-35
TLE5	1	0.286591	0.172	0.255	1.4e-38	3.79e-34
GTF2I	1	0.33042	0.176	0.261	4.09e-38	1.1e-33
MICOS10	1	0.273881	0.291	0.429	4.42e-38	1.19e-33
EIF4H	1	0.326512	0.178	0.265	5.86e-38	1.58e-33
SEPTIN2	1	0.352042	0.212	0.314	5.98e-38	1.61e-33
MRPL20	1	0.301742	0.289	0.427	4.18e-37	1.13e-32
ORAI1	1	0.296885	0.197	0.289	1.24e-36	3.35e-32
ATF4	1	0.27406	0.272	0.395	1.06e-35	2.87e-31
CYB5A	1	0.463596	0.468	0.524	8.53e-35	2.3e-30
TMEM256	1	0.27778	0.204	0.295	1.02e-34	2.76e-30
TMEM134	1	0.307113	0.203	0.294	4.19e-34	1.13e-29
DDT	1	0.717366	0.384	0.431	1.16e-33	3.13e-29
SUCLG1	1	0.311432	0.184	0.269	2.15e-33	5.81e-29
COPS9	1	0.275876	0.294	0.427	3.61e-33	9.76e-29
PPP1R2	1	0.322161	0.178	0.26	5.16e-33	1.39e-28
RNF145	1	0.3172	0.193	0.279	1.47e-32	3.97e-28
CAMTA1	1	0.304556	0.187	0.27	1.63e-32	4.39e-28
SH3GLB1	1	0.29329	0.301	0.437	6e-31	1.62e-26
COPB1	1	0.36077	0.187	0.269	3.51e-30	9.49e-26
SLC50A1	1	0.302372	0.198	0.281	9.78e-30	2.64e-25
ENO1	1	0.312197	0.605	0.738	1.16e-29	3.14e-25
ENSA	1	0.358795	0.204	0.293	1.36e-29	3.66e-25
NR3C1	1	0.378546	0.186	0.267	4.38e-29	1.18e-24
NDUFB3	1	0.32276	0.218	0.31	1.72e-28	4.63e-24
LDHB	1	0.565073	0.385	0.419	2.73e-28	7.38e-24
ST13	1	0.278972	0.341	0.497	4.45e-28	1.2e-23
ATP5F1D	1	0.26657	0.362	0.531	9.08e-28	2.45e-23
RBM47	1	0.436989	0.209	0.301	2.05e-27	5.53e-23
SPTSSA	1	0.563082	0.379	0.403	9.99e-27	2.7e-22
MTCH1	1	0.364715	0.251	0.357	1.04e-26	2.8e-22
REXO2	1	0.286268	0.18	0.253	1.08e-26	2.93e-22
CCT8	1	0.393071	0.214	0.306	1.4e-26	3.77e-22
NDUFV2	1	0.337772	0.286	0.41	1.88e-26	5.07e-22
COMT	1	0.35962	0.256	0.365	3.21e-26	8.66e-22
IFI16	1	0.251898	0.355	0.506	1.34e-25	3.63e-21
EIF1AX	1	0.378938	0.29	0.416	2.48e-25	6.69e-21
ATP5PF	1	0.307518	0.334	0.485	2.73e-25	7.38e-21
NDUFA3	1	0.302294	0.298	0.421	3.23e-25	8.72e-21
TUBB	1	0.352705	0.281	0.398	8.79e-25	2.37e-20
KRT8	1	0.477377	0.326	0.329	2.63e-24	7.11e-20
ATP5MG	1	0.346183	0.56	0.7	3.79e-24	1.02e-19
ATP5F1B	1	0.382861	0.272	0.391	5.82e-24	1.57e-19
TOP1	1	0.424428	0.217	0.306	6.08e-24	1.64e-19
EIF3F	1	0.334529	0.283	0.4	1.94e-23	5.25e-19
SRP72	1	0.414545	0.21	0.295	5.7e-23	1.54e-18
COPB2	1	0.738814	0.3	0.318	1.25e-22	3.38e-18
PSMB5	1	0.377485	0.207	0.288	4.27e-22	1.15e-17
NUCB2	1	0.283936	0.267	0.365	7.06e-22	1.91e-17
HNRNPA1	1	0.262589	0.369	0.523	7.39e-22	2e-17
HSD17B2	1	0.574261	0.276	0.274	8.9e-22	2.4e-17
GCSH	1	0.268499	0.203	0.275	5.06e-21	1.37e-16
PPP1CB	1	0.352062	0.283	0.395	5.4e-21	1.46e-16
DPYSL2	1	0.643783	0.347	0.381	1.24e-20	3.35e-16
EIF5A	1	0.371036	0.29	0.411	1.79e-20	4.85e-16
NANS	1	0.354755	0.251	0.349	2.83e-20	7.65e-16
AKR1A1	1	0.314641	0.327	0.464	3.78e-20	1.02e-15
CDC42EP5	1	0.557696	0.265	0.264	3.64e-19	9.81e-15
VDAC1	1	0.292481	0.355	0.505	8.19e-19	2.21e-14
XBP1	1	0.673115	0.328	0.358	8.22e-19	2.22e-14
HMGN1	1	0.288719	0.372	0.529	2.2e-18	5.93e-14
RPL36AL	1	0.277072	0.583	0.738	1.31e-17	3.55e-13
CNDP2	1	0.632113	0.397	0.465	1.56e-17	4.22e-13
NME1	1	0.390105	0.196	0.267	1.88e-17	5.08e-13
AGPS	1	0.684124	0.317	0.346	1.71e-16	4.63e-12
RRBP1	1	0.482829	0.306	0.429	5.47e-16	1.48e-11
AKR7A2	1	0.291847	0.267	0.357	1.71e-15	4.62e-11
PRDX5	1	0.317305	0.358	0.503	5.17e-15	1.4e-10
CTNNA1	1	0.459995	0.218	0.296	2.55e-14	6.89e-10
LARS	1	0.432672	0.188	0.251	3.78e-14	1.02e-09
CA6	1	0.441963	0.304	0.31	4.1e-14	1.11e-09
KRT18	1	0.34403	0.401	0.433	9.89e-14	2.67e-09
ATP5MF	1	0.438943	0.472	0.589	1.04e-13	2.82e-09
PRDX2	1	0.52344	0.342	0.377	1.2e-13	3.25e-09
MYOF	1	0.445113	0.193	0.257	1.98e-13	5.34e-09
TSTD1	1	0.338337	0.265	0.352	2.89e-13	7.8e-09
TBCA	1	0.346841	0.353	0.492	3.14e-13	8.47e-09
ARF4	1	0.439148	0.225	0.301	3.62e-13	9.78e-09
C1QBP	1	0.417309	0.224	0.3	5.29e-13	1.43e-08
PPA1	1	0.424608	0.428	0.495	1.21e-12	3.27e-08
RAB2A	1	0.383612	0.338	0.47	1.48e-12	3.99e-08
DNPH1	1	0.422395	0.198	0.262	2.33e-12	6.3e-08
RPL22L1	1	0.388232	0.202	0.265	3.53e-12	9.53e-08
OST4	1	0.347324	0.509	0.642	1.06e-11	2.87e-07
SEC61G	1	0.546635	0.389	0.463	1.71e-11	4.63e-07
CLTC	1	0.45624	0.268	0.363	1.89e-11	5.1e-07
TSTA3	1	0.545322	0.325	0.36	2.82e-11	7.62e-07
NDUFA1	1	0.317204	0.371	0.513	3.11e-11	8.4e-07
SLC25A5	1	0.323979	0.368	0.51	6.17e-11	1.67e-06
UQCR10	1	0.323079	0.543	0.688	7.41e-11	2e-06
APRT	1	0.469681	0.458	0.581	7.47e-11	2.02e-06
MPC1	1	0.414996	0.233	0.308	7.54e-11	2.04e-06
AP2M1	1	0.612851	0.371	0.448	1.37e-09	3.7e-05
NDUFB4	1	0.489842	0.416	0.51	6.42e-09	0.000173216
GUK1	1	0.312997	0.534	0.689	8.42e-09	0.000227252
NORAD	1	0.804718	0.244	0.266	1.38e-08	0.00037329
TUBA1B	1	0.380758	0.458	0.541	1.63e-08	0.000439641
ATP5MC1	1	0.457609	0.259	0.344	1.71e-08	0.000461567
OGFRL1	1	0.741086	0.298	0.336	3.34e-08	0.000901514
ATP5IF1	1	0.367093	0.343	0.463	8.28e-08	0.00223419
MDH1	1	0.461226	0.239	0.312	1.28e-07	0.00344627
ATP5F1A	1	0.626316	0.344	0.41	1.71e-07	0.00460837
EIF3J	1	0.609295	0.335	0.389	1.74e-07	0.0047035
TCP1	1	0.463199	0.246	0.321	2.08e-07	0.00561741
ACSL1	1	0.606335	0.351	0.414	5.65e-07	0.0152658
ATP5MPL	1	0.316345	0.397	0.542	7.59e-07	0.0205032
MPC2	1	0.366196	0.291	0.377	1.91e-06	0.0515386
TIMM8B	1	0.407729	0.327	0.439	2.34e-06	0.0632318
HSPA5	1	0.456336	0.347	0.465	4.49e-06	0.121211
COX6C	1	0.32726	0.387	0.525	5.42e-06	0.146325
NFIC	1	0.743454	0.233	0.255	6.71e-06	0.181032
IDH2	1	0.602098	0.273	0.305	1.08e-05	0.290852
HSPD1	1	0.421288	0.314	0.414	1.78e-05	0.481195
P4HB	1	0.355596	0.429	0.588	2.41e-05	0.650097
YWHAE	1	0.368051	0.377	0.512	2.84e-05	0.766348
TMEM258	1	0.274003	0.418	0.568	3.29e-05	0.887738
EIF4B	1	0.534309	0.398	0.49	3.45e-05	0.931359
EIF3E	1	0.361661	0.362	0.485	3.79e-05	1
NDUFC1	1	0.420878	0.323	0.425	6.39e-05	1
DNAJB2	1	0.352411	0.217	0.264	6.43e-05	1
PHLDA1	1	0.421595	0.302	0.385	9.39e-05	1
ATP5MC2	1	0.312622	0.509	0.664	0.000117847	1
SNHG16	1	0.486866	0.214	0.266	0.000348935	1
ADI1	1	0.466841	0.219	0.272	0.000410975	1
CLINT1	1	0.608991	0.293	0.34	0.000421937	1
EIF2S2	1	0.411246	0.373	0.502	0.000436805	1
ARL4A	1	0.319786	0.275	0.338	0.000642921	1
CITED2	1	0.616393	0.228	0.252	0.00281709	1
EPRS	1	0.568255	0.219	0.273	0.00360928	1
EIF3L	1	0.506966	0.228	0.283	0.00493936	1
C12orf57	1	0.428507	0.288	0.361	0.00497825	1
CHP1	1	0.57515	0.254	0.286	0.00686907	1
DCXR	1	0.448717	0.392	0.485	0.00818857	1
VCP	1	0.577286	0.246	0.309	0.00825716	1
NOP53	1	0.379639	0.363	0.468	0.00944259	1
SERPINA3	2	2.29882	0.822	0.401	0	0
MGP	2	1.91421	0.367	0.133	0	0
DEFB1	2	1.76753	0.548	0.175	0	0
LYZ	2	1.64826	0.854	0.779	0	0
CD59	2	1.62911	0.768	0.571	0	0
CHI3L1	2	1.40145	0.379	0.17	0	0
LTF	2	1.3898	0.999	0.866	0	0
CEL	2	1.38168	0.827	0.594	0	0
DNAJB2	2	1.35084	0.469	0.241	0	0
DUSP23	2	1.30296	0.516	0.353	0	0
PERP	2	1.28577	0.361	0.156	0	0
SFRP1	2	1.27548	0.382	0.176	0	0
S100A9	2	1.2539	0.968	0.765	0	0
KRT15	2	1.19577	0.512	0.344	0	0
FDCSP	2	1.19157	0.28	0.123	0	0
SELENOP	2	1.1795	0.562	0.372	0	0
ANGPTL4	2	1.16985	0.282	0.138	0	0
SPP1	2	1.14913	0.997	0.935	0	0
PDZK1IP1	2	1.14145	0.488	0.313	0	0
NUPR1	2	1.13496	0.875	0.69	0	0
ACTG1	2	1.12062	0.865	0.763	0	0
PLPP2	2	1.08331	0.318	0.141	0	0
PABPC1	2	1.04991	0.876	0.804	0	0
KRT7	2	1.04626	0.533	0.346	0	0
PIGR	2	1.01635	0.895	0.693	0	0
MGST1	2	0.995577	0.434	0.339	0	0
TNFSF10	2	0.979334	0.393	0.273	0	0
TKT	2	0.972256	0.638	0.568	0	0
CARHSP1	2	0.958957	0.349	0.217	0	0
SPINT2	2	0.956942	0.444	0.339	0	0
SPTSSA	2	0.953656	0.524	0.389	0	0
PRELID1	2	0.913756	0.572	0.504	0	0
CRYAB	2	0.904823	0.271	0.135	0	0
KRT19	2	0.897168	0.657	0.479	0	0
PLAAT4	2	0.882492	0.393	0.267	0	0
FXYD3	2	0.857687	0.382	0.262	0	0
S100A8	2	0.846017	0.588	0.358	0	0
CD81	2	0.827543	0.642	0.623	0	0
TACSTD2	2	0.814274	0.286	0.159	0	0
CSN3	2	0.809166	0.999	0.899	0	0
YBX3	2	0.775201	0.581	0.538	0	0
KRT18	2	0.744114	0.528	0.421	0	0
PPDPF	2	0.735457	0.695	0.668	0	0
SOD2	2	0.697967	0.746	0.558	0	0
CLU	2	0.676614	0.768	0.613	0	0
CHRDL2	2	0.653876	0.71	0.582	0	0
EEF2	2	0.636836	0.865	0.841	0	0
CSN1S1	2	0.566262	0.999	0.9	0	0
TPT1	2	0.502669	1	0.996	0	0
RPL3	2	0.496778	0.988	0.976	0	0
LALBA	2	0.493955	1	0.956	0	0
FTH1	2	0.479413	1	0.999	0	0
EIF1	2	0.47514	0.904	0.903	0	0
RPL7	2	0.409377	0.907	0.906	0	0
RPL17	2	0.37908	0.963	0.951	0	0
CD24	2	0.375593	0.917	0.76	0	0
RPLP0	2	0.343681	0.938	0.938	0	0
RPL13	2	0.319245	0.998	0.992	0	0
EEF1A1	2	0.311374	0.997	0.993	0	0
RPS4X	2	0.297479	0.988	0.979	0	0
RPL14	2	0.365962	0.913	0.926	3.46e-302	9.35e-298
S100A16	2	0.855511	0.327	0.204	4.29e-302	1.16e-297
CLDN4	2	0.676746	0.264	0.142	2.21e-298	5.97e-294
RPL7A	2	0.280261	0.972	0.968	1.8e-285	4.87e-281
LRG1	2	0.859342	0.307	0.193	5.9e-268	1.59e-263
CD151	2	0.966747	0.34	0.241	1.29e-258	3.48e-254
EEF1D	2	0.446883	0.761	0.787	2.99e-254	8.07e-250
RPS3A	2	0.282378	0.956	0.952	2.2e-248	5.95e-244
RPS23	2	0.290272	0.962	0.962	8.05e-248	2.17e-243
SERINC2	2	0.806025	0.461	0.378	8.24e-247	2.22e-242
PRSS8	2	0.788709	0.251	0.145	1.04e-243	2.8e-239
CIRBP	2	0.847824	0.487	0.438	6.04e-240	1.63e-235
S100A14	2	0.739319	0.398	0.295	3.42e-237	9.24e-233
KRT8	2	0.694936	0.425	0.32	3.39e-236	9.15e-232
GAPDH	2	0.387768	0.866	0.881	1.52e-232	4.11e-228
EPCAM	2	0.775133	0.375	0.28	1.37e-220	3.69e-216
S100A13	2	0.762759	0.431	0.35	2.86e-216	7.72e-212
SCPEP1	2	0.951747	0.331	0.248	2.36e-204	6.37e-200
EVA1B	2	0.88547	0.403	0.329	1.72e-202	4.65e-198
NOP53	2	0.746855	0.5	0.455	3.16e-197	8.54e-193
PEBP1	2	0.534493	0.657	0.654	1.55e-192	4.18e-188
LAPTM4A	2	0.83604	0.439	0.403	1.01e-181	2.73e-177
TPM1	2	0.645154	0.491	0.426	1e-179	2.7e-175
LY6E	2	0.681883	0.505	0.463	5.08e-177	1.37e-172
RPL5	2	0.267385	0.887	0.907	7.45e-161	2.01e-156
S100A1	2	0.366379	0.676	0.583	3.28e-154	8.86e-150
SH3YL1	2	0.679008	0.374	0.302	7.98e-151	2.16e-146
GBP2	2	0.680436	0.263	0.182	4.71e-148	1.27e-143
RACK1	2	0.272846	0.868	0.903	8.96e-148	2.42e-143
MFGE8	2	0.385128	0.624	0.548	1.85e-147	5e-143
NACA	2	0.293	0.859	0.899	2.35e-141	6.35e-137
NPDC1	2	0.635717	0.414	0.349	1.13e-135	3.05e-131
CCNI	2	0.626133	0.537	0.555	3.98e-134	1.07e-129
SLC25A6	2	0.415257	0.658	0.697	1.09e-123	2.94e-119
RHOC	2	0.716214	0.301	0.236	1.05e-121	2.83e-117
LGMN	2	0.553479	0.307	0.233	2.15e-116	5.8e-112
HEBP2	2	0.689909	0.396	0.36	4.46e-116	1.2e-111
FOLR1	2	0.546159	0.354	0.286	1.43e-110	3.85e-106
SELENOW	2	0.658769	0.443	0.427	1.13e-108	3.05e-104
ENO1	2	0.347193	0.675	0.731	1.48e-108	3.99e-104
DHRS7	2	0.678997	0.403	0.374	8.05e-106	2.17e-101
APP	2	0.765794	0.33	0.278	2.34e-105	6.32e-101
EEF1G	2	0.260083	0.821	0.866	4.71e-105	1.27e-100
PPA1	2	0.487453	0.499	0.488	1.22e-94	3.3e-90
GCSH	2	0.646216	0.316	0.264	9.76e-94	2.63e-89
CLDN7	2	0.574584	0.28	0.22	6.63e-91	1.79e-86
CYB5A	2	0.488198	0.528	0.518	3.44e-89	9.3e-85
CLTA	2	0.422158	0.573	0.63	4.41e-84	1.19e-79
B4GALT1	2	0.502586	0.56	0.572	4.5e-78	1.21e-73
MARCKSL1	2	0.562742	0.273	0.221	6.89e-75	1.86e-70
NME2	2	0.264266	0.737	0.796	1.99e-71	5.36e-67
MPZL1	2	0.58782	0.27	0.224	3.84e-69	1.04e-64
CD47	2	0.705173	0.298	0.267	6.88e-69	1.86e-64
CCL28	2	0.532961	0.282	0.233	8.14e-67	2.2e-62
IFITM3	2	0.405167	0.382	0.339	5.44e-66	1.47e-61
P4HB	2	0.453599	0.534	0.577	1.01e-58	2.73e-54
TOMM20	2	0.583363	0.417	0.426	3.25e-57	8.76e-53
SLC25A3	2	0.441689	0.52	0.572	9.58e-56	2.59e-51
LMNA	2	0.555155	0.323	0.292	1.49e-55	4.02e-51
TMEM59	2	0.596045	0.405	0.423	2.33e-52	6.28e-48
RPL4	2	0.281555	0.66	0.739	1.23e-51	3.31e-47
EIF4B	2	0.510844	0.46	0.484	8.23e-51	2.22e-46
SNHG5	2	0.438456	0.536	0.563	1.27e-49	3.44e-45
PGM1	2	0.517975	0.257	0.223	1.66e-44	4.47e-40
MUC1	2	0.343749	0.424	0.399	6.93e-43	1.87e-38
BTF3	2	0.38036	0.546	0.633	9.27e-42	2.5e-37
AKR7A2	2	0.524477	0.356	0.349	8.37e-41	2.26e-36
NAMPT	2	0.25482	0.507	0.528	4.02e-40	1.09e-35
GIPC1	2	0.501419	0.257	0.226	4.26e-39	1.15e-34
GAS5	2	0.498788	0.391	0.397	3.91e-38	1.06e-33
LDHA	2	0.536129	0.29	0.271	1.37e-37	3.7e-33
RPS10	2	0.558143	0.477	0.554	9.18e-33	2.48e-28
SELENOM	2	0.330282	0.448	0.438	3.16e-31	8.53e-27
GUK1	2	0.292572	0.601	0.683	4.19e-31	1.13e-26
CMTM6	2	0.546897	0.421	0.451	4.7e-30	1.27e-25
NPM1	2	0.302212	0.566	0.648	6.78e-30	1.83e-25
EIF3E	2	0.442784	0.436	0.477	1.31e-27	3.53e-23
CD46	2	0.55505	0.319	0.324	2.19e-25	5.92e-21
TMBIM6	2	0.334506	0.521	0.599	2.27e-22	6.13e-18
BTN1A1	2	0.283336	0.459	0.468	3.23e-20	8.73e-16
TAGLN2	2	0.462043	0.29	0.288	1.3e-19	3.5e-15
PPP1CB	2	0.480651	0.368	0.387	1.9e-19	5.13e-15
SLC25A37	2	0.318776	0.259	0.24	7.2e-19	1.94e-14
CMPK1	2	0.464591	0.339	0.35	8.99e-18	2.43e-13
EIF4A2	2	0.462615	0.344	0.363	1.01e-17	2.73e-13
ATP5MC2	2	0.257059	0.565	0.659	4.42e-15	1.19e-10
LINC01235	2	0.357075	0.271	0.261	5.02e-15	1.36e-10
CIB1	2	0.252013	0.252	0.325	4.68e-14	1.26e-09
IDH2	2	0.425638	0.297	0.303	5.14e-14	1.39e-09
TMED9	2	0.250567	0.2	0.254	3e-12	8.09e-08
REEP5	2	0.259077	0.268	0.344	1.59e-11	4.3e-07
CNDP2	2	0.403663	0.415	0.463	1.8e-11	4.87e-07
GSN	2	0.453253	0.268	0.272	5.02e-11	1.36e-06
CDC42EP5	2	0.368897	0.267	0.264	8.04e-11	2.17e-06
TLE5	2	0.257862	0.201	0.252	4.54e-10	1.23e-05
SRSF9	2	0.25361	0.273	0.347	9.19e-10	2.48e-05
LAMTOR1	2	0.260172	0.312	0.396	1.56e-09	4.21e-05
JTB	2	0.251782	0.334	0.429	3.59e-09	9.7e-05
ATF4	2	0.39074	0.353	0.387	7e-08	0.0018903
PGLS	2	0.262232	0.321	0.406	1.35e-07	0.00363181
ANAPC16	2	0.276216	0.289	0.362	1.85e-07	0.00500103
ARPC1B	2	0.252701	0.53	0.598	3.21e-07	0.00865913
PCBP2	2	0.263695	0.317	0.398	4.86e-07	0.0131235
EIF4EBP1	2	0.423961	0.34	0.38	8.74e-07	0.0235848
EIF3F	2	0.415653	0.351	0.394	1.24e-06	0.0334553
SAT2	2	0.296807	0.219	0.269	2.13e-06	0.0576017
FBXW5	2	0.48851	0.246	0.258	2.27e-06	0.0613914
MUC15	2	0.26061	0.295	0.298	4.21e-06	0.113534
HINT1	2	0.315942	0.466	0.552	1.01e-05	0.272829
TMEM219	2	0.447992	0.344	0.387	1.33e-05	0.357991
COX7A2L	2	0.283553	0.219	0.265	1.49e-05	0.401637
MTCH1	2	0.271047	0.287	0.353	1.78e-05	0.479481
RAB11A	2	0.284177	0.207	0.25	3.38e-05	0.91195
COMMD6	2	0.291749	0.334	0.418	4.32e-05	1
BAG1	2	0.297633	0.245	0.298	7.45e-05	1
GNG10	2	0.342799	0.221	0.267	0.00014489	1
SBDS	2	0.403923	0.271	0.292	0.000439275	1
CHP1	2	0.27708	0.242	0.287	0.000445643	1
MRPS24	2	0.391207	0.328	0.37	0.00171184	1
SARAF	2	0.252896	0.326	0.399	0.0024385	1
YWHAH	2	0.405937	0.292	0.325	0.00634484	1
SNHG16	2	0.282932	0.227	0.264	0.00981068	1
SCGB3A1	3	2.21094	0.902	0.431	0	0
CSN2	3	1.81422	1	0.928	0	0
CSN1S1	3	1.52845	1	0.901	0	0
IGFBP2	3	1.46727	0.634	0.144	0	0
LALBA	3	1.38245	1	0.956	0	0
CA6	3	1.24679	0.751	0.272	0	0
FABP3	3	1.16074	0.967	0.662	0	0
CIDEA	3	1.12325	0.875	0.419	0	0
ZG16B	3	1.10014	0.701	0.292	0	0
UGP2	3	1.05331	0.984	0.711	0	0
CSN3	3	0.970783	1	0.9	0	0
HPGD	3	0.968261	0.396	0.137	0	0
CHRDL2	3	0.9565	0.927	0.564	0	0
MUC1	3	0.950524	0.729	0.373	0	0
S100B	3	0.903603	0.464	0.146	0	0
OLAH	3	0.865717	0.905	0.517	0	0
CORIN	3	0.858454	0.298	0.048	0	0
BANCR	3	0.854793	0.557	0.2	0	0
SCP2	3	0.84558	0.755	0.438	0	0
FAM107B	3	0.834919	0.836	0.534	0	0
AC022182.2	3	0.82447	0.292	0.057	0	0
SPP1	3	0.80914	0.996	0.936	0	0
IDI1	3	0.797262	0.657	0.344	0	0
BTN1A1	3	0.795524	0.792	0.439	0	0
MSMO1	3	0.790569	0.387	0.138	0	0
DNAJC12	3	0.780025	0.449	0.149	0	0
MUC15	3	0.764022	0.612	0.271	0	0
FASN	3	0.7596	0.937	0.667	0	0
CEL	3	0.758668	0.927	0.587	0	0
LPL	3	0.756456	0.852	0.537	0	0
LINC01235	3	0.724053	0.569	0.235	0	0
GSTA1	3	0.714612	0.34	0.081	0	0
NUCB2	3	0.707378	0.634	0.333	0	0
AZGP1	3	0.681658	0.469	0.185	0	0
HSD17B2	3	0.669045	0.573	0.249	0	0
MFGE8	3	0.661047	0.868	0.528	0	0
MVD	3	0.636036	0.422	0.195	0	0
APIP	3	0.630389	0.401	0.179	0	0
TC2N	3	0.625902	0.63	0.322	0	0
SOSTDC1	3	0.617986	0.398	0.143	0	0
B4GALT1	3	0.617959	0.8	0.552	0	0
GPX3	3	0.615998	0.313	0.108	0	0
FOLR1	3	0.608233	0.577	0.268	0	0
GPAT2	3	0.605224	0.304	0.101	0	0
PIP	3	0.600561	0.275	0.114	0	0
HIBADH	3	0.586154	0.501	0.228	0	0
NTRK2	3	0.583853	0.614	0.32	0	0
TAX1BP1	3	0.572796	0.89	0.684	0	0
ACLY	3	0.561797	0.472	0.272	0	0
CYB5A	3	0.556404	0.763	0.498	0	0
HIBCH	3	0.551473	0.529	0.257	0	0
HMGN3	3	0.551037	0.669	0.403	0	0
EPCAM	3	0.549711	0.566	0.265	0	0
EBP	3	0.533274	0.392	0.17	0	0
SMIM22	3	0.507491	0.683	0.377	0	0
PIGR	3	0.507336	0.946	0.69	0	0
BST2	3	0.504592	0.709	0.482	0	0
FDPS	3	0.502103	0.601	0.366	0	0
ARG2	3	0.495517	0.426	0.183	0	0
IL33	3	0.490244	0.382	0.166	0	0
LDHB	3	0.489353	0.65	0.396	0	0
SLC50A1	3	0.489282	0.496	0.255	0	0
S100A1	3	0.482653	0.864	0.567	0	0
C17orf77	3	0.480019	0.285	0.109	0	0
ABCG2	3	0.472202	0.3	0.119	0	0
NPDC1	3	0.469957	0.62	0.332	0	0
SLC46A3	3	0.458378	0.27	0.112	0	0
SELENOM	3	0.446577	0.693	0.417	0	0
SLC34A2	3	0.445563	0.31	0.141	0	0
RAB18	3	0.445065	0.566	0.348	0	0
ROMO1	3	0.436002	0.671	0.46	0	0
SELENBP1	3	0.432289	0.54	0.279	0	0
SPINT2	3	0.43074	0.577	0.329	0	0
MRC1	3	0.425893	0.664	0.417	0	0
TPD52L1	3	0.422691	0.421	0.195	0	0
CD24	3	0.413686	0.979	0.756	0	0
ACSS2	3	0.411582	0.374	0.197	0	0
DBI	3	0.40919	0.929	0.826	0	0
SELENOP	3	0.407203	0.651	0.366	0	0
CHPT1	3	0.406239	0.381	0.198	0	0
POLR2L	3	0.405533	0.794	0.613	0	0
AC106045.1	3	0.400234	0.39	0.171	0	0
LINC01198	3	0.399673	0.382	0.172	0	0
DAP	3	0.39268	0.551	0.336	0	0
TOMM7	3	0.383279	0.872	0.719	0	0
CALB2	3	0.382177	0.264	0.101	0	0
AIF1L	3	0.37688	0.489	0.258	0	0
PPIC	3	0.375182	0.3	0.13	0	0
ACAT2	3	0.367941	0.308	0.145	0	0
SSR4	3	0.367778	0.829	0.674	0	0
ARHGEF26	3	0.352288	0.287	0.126	0	0
LRRC26	3	0.350409	0.377	0.175	0	0
FAM241A	3	0.345158	0.29	0.142	0	0
TSTA3	3	0.345053	0.555	0.34	0	0
SERINC2	3	0.337867	0.592	0.367	0	0
ELF5	3	0.336256	0.773	0.478	0	0
PRPS2	3	0.334055	0.339	0.168	0	0
CRNDE	3	0.331493	0.42	0.218	0	0
C5orf38	3	0.33052	0.282	0.12	0	0
AIG1	3	0.32393	0.298	0.142	0	0
SH3YL1	3	0.32139	0.508	0.291	0	0
PRDX2	3	0.283975	0.582	0.357	0	0
CASC8	3	0.258339	0.255	0.118	0	0
ACO1	3	0.356692	0.395	0.223	3.53e-301	9.52e-297
PPP1R16A	3	0.275994	0.372	0.2	7.79e-297	2.1e-292
MPC2	3	0.329402	0.551	0.353	5.62e-289	1.52e-284
PAIP1	3	0.331779	0.395	0.228	7.57e-288	2.04e-283
XAB2	3	0.279382	0.343	0.184	8.79e-287	2.37e-282
FDFT1	3	0.322926	0.367	0.206	1.99e-281	5.37e-277
MGST2	3	0.314442	0.357	0.201	1.82e-278	4.91e-274
SNHG9	3	0.255669	0.26	0.128	1.68e-275	4.54e-271
PYCR1	3	0.278286	0.268	0.132	2.79e-275	7.53e-271
PRKAR2B	3	0.300313	0.259	0.129	7.8e-268	2.1e-263
ACYP2	3	0.262621	0.254	0.126	2.99e-267	8.07e-263
TMSB10	3	0.264703	0.991	0.981	5.77e-251	1.56e-246
DPM3	3	0.290846	0.357	0.207	1.11e-249	3e-245
TSTD1	3	0.256274	0.51	0.33	1.57e-233	4.24e-229
PRDX4	3	0.325139	0.389	0.24	2.6e-232	7.02e-228
SEC61G	3	0.311015	0.623	0.443	6.24e-229	1.68e-224
NDUFA4	3	0.350561	0.823	0.701	4.24e-226	1.15e-221
IRX3	3	0.286727	0.411	0.246	3.96e-225	1.07e-220
SEC11C	3	0.27785	0.519	0.345	4.81e-225	1.3e-220
CHCHD7	3	0.261042	0.276	0.154	1.52e-211	4.09e-207
AL627171.2	3	0.382762	0.27	0.154	3.96e-196	1.07e-191
NDUFC1	3	0.288437	0.564	0.403	7.25e-185	1.96e-180
ATP5ME	3	0.266812	0.817	0.671	2.45e-175	6.61e-171
AGPS	3	0.291963	0.481	0.332	1.44e-171	3.88e-167
CD36	3	0.264848	0.796	0.614	1.54e-169	4.15e-165
PYURF	3	0.251069	0.404	0.282	3.48e-136	9.4e-132
CCL3	4	1.66282	0.635	0.159	0	0
CCL4	4	1.63466	0.567	0.105	0	0
IL1B	4	1.57896	0.417	0.056	0	0
CXCL3	4	1.41923	0.35	0.086	0	0
EGR1	4	1.40051	0.374	0.1	0	0
CCL4L2	4	1.39618	0.382	0.074	0	0
CCL2	4	1.35213	0.589	0.196	0	0
FOS	4	1.30214	0.677	0.273	0	0
NFKBIA	4	1.2645	0.591	0.261	0	0
IER3	4	1.23	0.53	0.243	0	0
IER2	4	1.22385	0.593	0.279	0	0
AC020656.1	4	1.08294	0.741	0.49	0	0
MSR1	4	1.04486	0.334	0.149	0	0
APOC1	4	1.02012	0.706	0.295	0	0
TMSB4X	4	0.956919	0.994	0.875	0	0
CCL3L1	4	0.950457	0.308	0.084	0	0
FDCSP	4	0.928096	0.409	0.117	0	0
DEFB1	4	0.917829	0.45	0.189	0	0
HLA-DPA1	4	0.902002	0.634	0.434	0	0
APOE	4	0.901521	0.78	0.297	0	0
MTRNR2L12	4	0.895113	0.496	0.266	0	0
SNHG5	4	0.87574	0.678	0.552	0	0
HLA-DPB1	4	0.865509	0.667	0.512	0	0
JUNB	4	0.844393	0.414	0.256	0	0
HLA-DRA	4	0.805834	0.896	0.719	0	0
CTSL	4	0.793642	0.636	0.304	0	0
ACTB	4	0.719678	0.964	0.88	0	0
AIF1	4	0.71429	0.384	0.223	0	0
SOD2	4	0.70496	0.829	0.556	0	0
FABP5	4	0.674182	0.739	0.327	0	0
CXCL2	4	0.673446	0.273	0.132	0	0
SRGN	4	0.652491	0.656	0.34	0	0
RPS26	4	0.63692	0.922	0.847	0	0
CD74	4	0.530552	0.783	0.625	0	0
CXCL8	4	0.521599	0.406	0.135	0	0
VIM	4	0.50659	0.861	0.426	0	0
HLA-DRB1	4	0.498193	0.7	0.547	0	0
B2M	4	0.489994	0.996	0.923	0	0
ACTG1	4	0.473124	0.854	0.766	0	0
RPL36A	4	0.453949	0.912	0.856	0	0
RPS23	4	0.431061	0.988	0.96	0	0
EIF1	4	0.402403	0.934	0.901	0	0
RPL37	4	0.385857	0.99	0.952	0	0
RPL30	4	0.372497	0.98	0.947	0	0
IFI30	4	0.369055	0.831	0.429	0	0
RPL39	4	0.364705	0.99	0.956	0	0
RPL37A	4	0.358134	0.994	0.964	0	0
CSN3	4	0.354267	0.989	0.902	0	0
TPT1	4	0.338046	0.999	0.996	0	0
FTH1	4	0.324735	1	0.999	0	0
SAT1	4	0.319753	0.688	0.44	0	0
RPL26	4	0.319467	0.988	0.958	0	0
S100A8	4	0.317122	0.566	0.364	0	0
S100A11	4	0.310069	0.901	0.767	0	0
MGP	4	0.29097	0.306	0.142	0	0
S100A9	4	0.286331	0.951	0.77	0	0
MT2A	4	0.282657	0.716	0.493	0	0
RPS28	4	0.275266	0.997	0.981	0	0
RPS27	4	0.27323	0.99	0.945	0	0
CTSB	4	0.257194	0.676	0.424	0	0
RPLP1	4	0.252807	1	0.994	0	0
RPL34	4	0.286119	0.987	0.952	2.2e-303	5.94e-299
RPS3A	4	0.295109	0.979	0.95	1.53e-296	4.12e-292
RPL23A	4	0.353879	0.937	0.896	3.32e-295	8.95e-291
DUSP1	4	0.70877	0.37	0.225	1.62e-292	4.37e-288
LGALS1	4	0.293287	0.562	0.343	2.52e-285	6.8e-281
ISG15	4	0.468423	0.404	0.253	7.06e-266	1.91e-261
IFI6	4	0.489573	0.405	0.251	1.33e-255	3.6e-251
MARCKS	4	0.593905	0.531	0.412	1.17e-252	3.17e-248
IFITM3	4	0.635427	0.462	0.334	5.06e-244	1.37e-239
RPS25	4	0.309026	0.949	0.92	2.42e-242	6.54e-238
NACA	4	0.337605	0.914	0.894	1.55e-236	4.18e-232
ZFP36	4	0.707488	0.274	0.162	6.44e-218	1.74e-213
RPL14	4	0.282655	0.951	0.923	2.53e-212	6.82e-208
RPL23	4	0.306875	0.908	0.89	4.81e-205	1.3e-200
RPL31	4	0.351544	0.827	0.783	2.58e-194	6.95e-190
MT1G	4	0.460802	0.339	0.216	2.93e-192	7.92e-188
ATP5F1E	4	0.328723	0.881	0.849	2.63e-190	7.11e-186
PLAUR	4	0.61322	0.34	0.228	5.18e-190	1.4e-185
MYL6	4	0.371208	0.805	0.791	2.27e-183	6.12e-179
FCER1G	4	0.256226	0.461	0.289	5.77e-182	1.56e-177
RPL22	4	0.293102	0.901	0.881	8.6e-180	2.32e-175
MT1X	4	0.491465	0.346	0.235	8.03e-174	2.17e-169
RPL27A	4	0.253775	0.94	0.919	1.82e-170	4.92e-166
NPC2	4	0.478157	0.552	0.447	2.85e-168	7.71e-164
YBX1	4	0.31241	0.804	0.776	4.88e-152	1.32e-147
RPL38	4	0.256892	0.909	0.869	4.89e-151	1.32e-146
BCL2A1	4	0.549952	0.309	0.217	2.2e-137	5.94e-133
BRI3	4	0.255596	0.686	0.602	1.43e-120	3.86e-116
IFITM2	4	0.368853	0.276	0.195	7.92e-119	2.14e-114
ARPC3	4	0.407612	0.619	0.635	6.26e-102	1.69e-97
TPM4	4	0.487497	0.489	0.457	2.07e-101	5.59e-97
ANXA1	4	0.291227	0.473	0.4	8.83e-92	2.38e-87
S100A10	4	0.278223	0.449	0.358	2.21e-88	5.97e-84
IGSF6	4	0.380708	0.289	0.21	2.58e-88	6.98e-84
UQCRB	4	0.385941	0.626	0.66	4.41e-88	1.19e-83
TMA7	4	0.422304	0.585	0.616	1.14e-80	3.09e-76
CLIC1	4	0.405539	0.568	0.586	1.75e-76	4.72e-72
KLF6	4	0.336358	0.374	0.311	7.78e-71	2.1e-66
PFN1	4	0.371266	0.553	0.55	3.8e-68	1.03e-63
ZFP36L1	4	0.422588	0.332	0.281	4.13e-60	1.12e-55
C15orf48	4	0.278408	0.25	0.192	9.73e-59	2.63e-54
MYL12A	4	0.46716	0.469	0.486	1.89e-57	5.09e-53
NPM1	4	0.309728	0.601	0.643	4.7e-51	1.27e-46
CYBB	4	0.296653	0.287	0.232	5.92e-46	1.6e-41
KRT7	4	0.275417	0.398	0.359	1.49e-45	4.03e-41
PPDPF	4	0.276629	0.626	0.674	1.69e-44	4.55e-40
MAFB	4	0.372923	0.266	0.223	2.75e-40	7.43e-36
COMMD6	4	0.529942	0.395	0.412	8.14e-39	2.2e-34
ZFAS1	4	0.450071	0.421	0.443	8.84e-36	2.39e-31
HLA-DQB1	4	0.356327	0.27	0.233	1.26e-34	3.4e-30
HNRNPA1	4	0.40997	0.469	0.513	5.88e-34	1.59e-29
TPM1	4	0.332013	0.433	0.432	7.69e-33	2.08e-28
LGMN	4	0.347569	0.268	0.237	4.43e-31	1.2e-26
NOP10	4	0.411028	0.427	0.454	8.01e-31	2.16e-26
ARPC1B	4	0.269453	0.546	0.595	4.36e-24	1.18e-19
TPM3	4	0.297152	0.435	0.44	1.37e-21	3.71e-17
SNHG29	4	0.260401	0.541	0.598	5.46e-21	1.47e-16
VMP1	4	0.383841	0.265	0.251	5.25e-20	1.42e-15
LDHA	4	0.465902	0.278	0.272	1.94e-19	5.24e-15
MYL12B	4	0.313342	0.484	0.559	5.8e-16	1.57e-11
NDUFS5	4	0.342347	0.465	0.544	2.74e-12	7.39e-08
YBX3	4	0.27821	0.479	0.547	5.1e-12	1.38e-07
LAP3	4	0.438443	0.276	0.284	3.66e-11	9.89e-07
CTSC	4	0.409497	0.277	0.285	3.18e-10	8.58e-06
RSL24D1	4	0.28192	0.213	0.278	1.95e-09	5.27e-05
GTF3A	4	0.288283	0.199	0.257	4.56e-08	0.00123234
SAMHD1	4	0.252211	0.26	0.26	3.08e-06	0.083117
TOMM20	4	0.251134	0.331	0.432	1.78e-05	0.479657
FABP4	5	3.48483	0.639	0.113	0	0
FABP5	5	2.5679	0.957	0.315	0	0
FTL	5	2.28118	1	0.953	0	0
APOE	5	2.19076	0.925	0.29	0	0
CTSZ	5	2.13993	0.938	0.305	0	0
BLVRB	5	2.11731	0.927	0.35	0	0
TYROBP	5	2.11149	0.988	0.316	0	0
IFI30	5	2.04753	0.995	0.421	0	0
MT-ND4	5	2.0018	0.997	0.597	0	0
CTSD	5	1.97946	0.998	0.482	0	0
FCER1G	5	1.96274	0.945	0.258	0	0
FCGRT	5	1.96071	0.919	0.292	0	0
CD68	5	1.90809	0.956	0.299	0	0
TREM2	5	1.9027	0.683	0.105	0	0
CTSL	5	1.89636	0.882	0.289	0	0
MT-CO2	5	1.89615	0.997	0.628	0	0
MT-CO3	5	1.88003	0.997	0.674	0	0
LGALS3	5	1.87253	0.985	0.564	0	0
MT-CO1	5	1.87148	0.997	0.678	0	0
CTSB	5	1.86216	0.981	0.406	0	0
APLP2	5	1.84915	0.94	0.377	0	0
SH3BGRL3	5	1.8325	0.991	0.608	0	0
TIMP2	5	1.8281	0.827	0.191	0	0
ACP5	5	1.80616	0.901	0.238	0	0
LGALS1	5	1.78552	0.942	0.319	0	0
CD84	5	1.77155	0.73	0.144	0	0
H2AFY	5	1.76153	0.897	0.357	0	0
IFI6	5	1.75774	0.806	0.225	0	0
CFD	5	1.75159	0.666	0.114	0	0
NEAT1	5	1.74009	0.989	0.435	0	0
GPNMB	5	1.72919	0.968	0.306	0	0
SAT1	5	1.71732	0.973	0.422	0	0
ISG15	5	1.71424	0.732	0.232	0	0
VIM	5	1.70915	0.991	0.42	0	0
GRN	5	1.70642	0.973	0.44	0	0
TFRC	5	1.68098	0.763	0.239	0	0
LIPA	5	1.67402	0.842	0.222	0	0
RNASE1	5	1.65945	0.385	0.048	0	0
HLA-A	5	1.65087	0.989	0.606	0	0
MX1	5	1.64501	0.658	0.144	0	0
SLC11A1	5	1.62042	0.697	0.151	0	0
MT-ATP6	5	1.60927	0.997	0.631	0	0
LAPTM5	5	1.60756	0.898	0.265	0	0
UCP2	5	1.6012	0.632	0.136	0	0
CYBA	5	1.59207	0.955	0.373	0	0
HCST	5	1.58689	0.823	0.215	0	0
MT-ND1	5	1.58621	0.995	0.523	0	0
ATP6V0B	5	1.57335	0.914	0.411	0	0
CST3	5	1.56606	0.963	0.565	0	0
ZEB2	5	1.56043	0.834	0.217	0	0
PLA2G7	5	1.55833	0.762	0.192	0	0
MT-CYB	5	1.55738	0.995	0.593	0	0
ITGB2	5	1.55585	0.813	0.211	0	0
TSPO	5	1.55468	0.893	0.457	0	0
CAPG	5	1.54916	0.812	0.266	0	0
IGSF6	5	1.54693	0.704	0.183	0	0
EMP3	5	1.54648	0.877	0.257	0	0
PLD3	5	1.54278	0.744	0.211	0	0
MGLL	5	1.53123	0.718	0.165	0	0
ATP6V0C	5	1.52098	0.927	0.448	0	0
MAFB	5	1.52091	0.74	0.192	0	0
OTOA	5	1.50889	0.611	0.109	0	0
RETN	5	1.49724	0.397	0.033	0	0
FOS	5	1.48833	0.82	0.266	0	0
CTSH	5	1.48809	0.834	0.263	0	0
ATP6V1F	5	1.48593	0.911	0.441	0	0
HLA-C	5	1.45805	0.959	0.588	0	0
CALM3	5	1.4534	0.759	0.326	0	0
LAMP1	5	1.4532	0.857	0.365	0	0
CTSS	5	1.45203	0.959	0.419	0	0
MS4A7	5	1.437	0.691	0.167	0	0
GSTO1	5	1.4323	0.844	0.297	0	0
SRGN	5	1.42667	0.942	0.323	0	0
MT-ND5	5	1.42644	0.977	0.467	0	0
CCDC88A	5	1.42604	0.729	0.19	0	0
NPC2	5	1.42422	0.926	0.423	0	0
SPI1	5	1.41734	0.711	0.168	0	0
CD63	5	1.41431	0.985	0.743	0	0
TYMP	5	1.41386	0.872	0.324	0	0
MS4A4A	5	1.4028	0.647	0.141	0	0
CYP27A1	5	1.39977	0.78	0.205	0	0
APOC1	5	1.39154	0.836	0.288	0	0
C5AR1	5	1.39146	0.737	0.182	0	0
RNF130	5	1.38898	0.779	0.23	0	0
S100A4	5	1.38496	0.687	0.204	0	0
PLEK	5	1.38049	0.768	0.201	0	0
CPM	5	1.38013	0.583	0.118	0	0
MARCKS	5	1.36643	0.847	0.392	0	0
S100A10	5	1.34793	0.868	0.331	0	0
ASAH1	5	1.34769	0.899	0.346	0	0
TIMP1	5	1.34459	0.854	0.344	0	0
TSPAN4	5	1.33602	0.564	0.108	0	0
PKM	5	1.32625	0.837	0.319	0	0
SMIM25	5	1.32398	0.645	0.154	0	0
GSTP1	5	1.32191	0.728	0.224	0	0
SDS	5	1.31949	0.567	0.119	0	0
NRP2	5	1.31397	0.582	0.118	0	0
MT-ND2	5	1.30614	0.994	0.522	0	0
BRI3	5	1.30126	0.955	0.585	0	0
ZNF331	5	1.29843	0.461	0.075	0	0
C1orf162	5	1.29467	0.604	0.143	0	0
LCP1	5	1.29288	0.841	0.288	0	0
ARPC2	5	1.29244	0.915	0.497	0	0
HEXB	5	1.28659	0.672	0.186	0	0
ANXA2	5	1.28326	0.925	0.476	0	0
CD52	5	1.28299	0.809	0.264	0	0
ADA2	5	1.27732	0.637	0.146	0	0
GLUL	5	1.27449	0.831	0.428	0	0
PLIN2	5	1.26265	0.941	0.765	0	0
LSP1	5	1.2593	0.766	0.221	0	0
CD163	5	1.25494	0.55	0.109	0	0
GNAI2	5	1.25211	0.79	0.312	0	0
SAMHD1	5	1.25119	0.746	0.228	0	0
FLNA	5	1.24845	0.761	0.231	0	0
ITGAX	5	1.24687	0.662	0.173	0	0
MRPS6	5	1.24539	0.575	0.242	0	0
FBP1	5	1.24364	0.779	0.393	0	0
GM2A	5	1.24132	0.684	0.182	0	0
ARPC5	5	1.23703	0.897	0.459	0	0
S100A11	5	1.2324	0.991	0.762	0	0
AHNAK	5	1.23066	0.707	0.214	0	0
RAB31	5	1.22682	0.565	0.125	0	0
CYBB	5	1.22196	0.728	0.204	0	0
MT2A	5	1.21434	0.786	0.49	0	0
C1QB	5	1.2013	0.271	0.072	0	0
NCKAP1L	5	1.20121	0.561	0.121	0	0
NCEH1	5	1.19971	0.57	0.131	0	0
C1QA	5	1.19969	0.274	0.067	0	0
FXYD5	5	1.1947	0.695	0.205	0	0
NPL	5	1.19424	0.568	0.123	0	0
CCL2	5	1.19133	0.632	0.196	0	0
IQGAP1	5	1.18239	0.76	0.267	0	0
NFKBIA	5	1.17301	0.68	0.257	0	0
ADAP2	5	1.17065	0.482	0.099	0	0
EMILIN2	5	1.16628	0.566	0.136	0	0
OAZ1	5	1.15814	0.972	0.728	0	0
MT1X	5	1.15601	0.424	0.231	0	0
LAIR1	5	1.15527	0.505	0.108	0	0
EFHD2	5	1.15262	0.722	0.237	0	0
CSTB	5	1.14289	0.971	0.732	0	0
MMP9	5	1.1419	0.325	0.059	0	0
PRDX1	5	1.13859	0.895	0.552	0	0
LGALS9	5	1.13581	0.582	0.157	0	0
JUNB	5	1.13214	0.697	0.238	0	0
ATP2B1	5	1.12914	0.535	0.128	0	0
HEXA	5	1.12204	0.578	0.154	0	0
MNDA	5	1.12029	0.556	0.135	0	0
ZFP36L1	5	1.11492	0.709	0.257	0	0
NABP1	5	1.1147	0.616	0.183	0	0
TUBA1B	5	1.11198	0.848	0.513	0	0
ANXA11	5	1.10921	0.64	0.214	0	0
LILRB4	5	1.10638	0.536	0.131	0	0
PLAUR	5	1.09559	0.683	0.206	0	0
AP2S1	5	1.09488	0.871	0.513	0	0
MMP19	5	1.07902	0.344	0.05	0	0
XIST	5	1.07473	0.695	0.218	0	0
LGMN	5	1.07215	0.546	0.219	0	0
CFL1	5	1.06911	0.935	0.624	0	0
TNNI2	5	1.06326	0.406	0.063	0	0
IFIT3	5	1.06325	0.45	0.122	0	0
RAB5C	5	1.06295	0.67	0.258	0	0
CTSA	5	1.06268	0.654	0.214	0	0
MPP1	5	1.06227	0.596	0.188	0	0
IQGAP2	5	1.05885	0.66	0.241	0	0
TCIRG1	5	1.05817	0.532	0.144	0	0
SGK1	5	1.0557	0.771	0.273	0	0
ATP6AP2	5	1.05463	0.656	0.248	0	0
TGFBI	5	1.05449	0.473	0.108	0	0
USF2	5	1.05207	0.664	0.24	0	0
KCNAB2	5	1.05119	0.499	0.118	0	0
FDX1	5	1.05006	0.55	0.21	0	0
COTL1	5	1.04998	0.592	0.164	0	0
FNIP2	5	1.04474	0.598	0.167	0	0
HLA-B	5	1.04275	0.98	0.621	0	0
IFITM3	5	1.03469	0.692	0.32	0	0
TLN1	5	1.03024	0.721	0.273	0	0
RNASEK	5	1.02968	0.937	0.627	0	0
PTPRE	5	1.02909	0.662	0.194	0	0
MYO9B	5	1.02763	0.546	0.151	0	0
GRB2	5	1.02747	0.685	0.25	0	0
RGCC	5	1.02599	0.616	0.332	0	0
ANXA5	5	1.0238	0.879	0.441	0	0
TMSB4X	5	1.01953	0.99	0.876	0	0
DUSP1	5	1.01774	0.671	0.206	0	0
HLA-DRB1	5	1.01689	0.876	0.536	0	0
ACTB	5	1.01583	0.982	0.879	0	0
BCAP31	5	1.01391	0.698	0.282	0	0
SLC1A3	5	1.01287	0.421	0.089	0	0
S100A6	5	1.00841	0.94	0.566	0	0
ATP6AP1	5	1.00811	0.632	0.222	0	0
MTDH	5	1.00399	0.739	0.325	0	0
HLA-DMB	5	1.00031	0.526	0.151	0	0
AP1S2	5	0.999745	0.503	0.131	0	0
LRP1	5	0.998289	0.553	0.148	0	0
ATP6V1B2	5	0.996149	0.606	0.192	0	0
RNF13	5	0.994375	0.647	0.232	0	0
PTPN6	5	0.993605	0.51	0.136	0	0
NCF2	5	0.993324	0.587	0.171	0	0
EMP1	5	0.992696	0.486	0.131	0	0
CEBPD	5	0.989147	0.531	0.165	0	0
B2M	5	0.987987	0.998	0.923	0	0
OAS1	5	0.987833	0.419	0.091	0	0
HM13	5	0.987562	0.688	0.307	0	0
SCARB2	5	0.985905	0.608	0.226	0	0
METRNL	5	0.984457	0.514	0.139	0	0
CNPY3	5	0.983725	0.516	0.146	0	0
DMXL2	5	0.979273	0.521	0.143	0	0
KIAA0930	5	0.97749	0.472	0.116	0	0
TPM3	5	0.975644	0.825	0.415	0	0
UPP1	5	0.968117	0.555	0.167	0	0
DOK2	5	0.964934	0.401	0.078	0	0
CXCL16	5	0.961346	0.57	0.185	0	0
SDCBP	5	0.960955	0.863	0.453	0	0
GAS7	5	0.959993	0.428	0.096	0	0
BTG1	5	0.954277	0.778	0.335	0	0
SLC15A3	5	0.954038	0.5	0.139	0	0
TNFRSF1B	5	0.953555	0.553	0.157	0	0
CD99	5	0.952854	0.495	0.131	0	0
TGFB1	5	0.952362	0.499	0.13	0	0
SLC5A3	5	0.949084	0.351	0.114	0	0
GNS	5	0.944804	0.591	0.201	0	0
IFI44L	5	0.944581	0.398	0.086	0	0
MSR1	5	0.943391	0.48	0.141	0	0
RAC1	5	0.942672	0.845	0.475	0	0
CDV3	5	0.939625	0.748	0.345	0	0
ATP6V0A1	5	0.938419	0.462	0.127	0	0
ATP1B1	5	0.938025	0.394	0.079	0	0
GMFG	5	0.936096	0.559	0.162	0	0
CHIT1	5	0.933597	0.293	0.047	0	0
OSBPL11	5	0.933571	0.447	0.112	0	0
KCTD12	5	0.933033	0.497	0.139	0	0
CLIC1	5	0.932136	0.865	0.566	0	0
BLOC1S1	5	0.932088	0.703	0.314	0	0
HS3ST2	5	0.931577	0.316	0.047	0	0
FCGR2A	5	0.931062	0.479	0.128	0	0
LIMS1	5	0.929502	0.668	0.26	0	0
CD37	5	0.928173	0.506	0.149	0	0
XAF1	5	0.927445	0.454	0.11	0	0
DRAP1	5	0.923648	0.658	0.294	0	0
CCL3	5	0.921517	0.445	0.174	0	0
M6PR	5	0.920649	0.621	0.23	0	0
TACC1	5	0.916203	0.469	0.125	0	0
MCL1	5	0.916049	0.635	0.243	0	0
BAX	5	0.915541	0.524	0.176	0	0
WSB1	5	0.914879	0.557	0.178	0	0
ATP6V0D1	5	0.914401	0.699	0.31	0	0
IL4I1	5	0.910535	0.4	0.094	0	0
SIGLEC1	5	0.909378	0.381	0.067	0	0
RAB13	5	0.909289	0.482	0.15	0	0
FAM20C	5	0.908496	0.475	0.149	0	0
CCR1	5	0.907726	0.552	0.163	0	0
RAB20	5	0.902242	0.471	0.131	0	0
POLR2J3	5	0.898643	0.414	0.098	0	0
MSN	5	0.897119	0.637	0.257	0	0
PSMA7	5	0.896637	0.891	0.618	0	0
CCL3L1	5	0.89478	0.276	0.088	0	0
IFITM10	5	0.89332	0.335	0.056	0	0
TMEM123	5	0.893114	0.531	0.165	0	0
FGR	5	0.892859	0.517	0.151	0	0
TUBA1A	5	0.890206	0.439	0.142	0	0
PSAP	5	0.889275	0.991	0.804	0	0
CERT1	5	0.889274	0.538	0.177	0	0
GADD45B	5	0.887648	0.494	0.149	0	0
IGF2R	5	0.886804	0.592	0.202	0	0
ID2	5	0.886432	0.467	0.127	0	0
IFIT1	5	0.885754	0.325	0.07	0	0
LY6E	5	0.883937	0.709	0.451	0	0
A2M	5	0.88313	0.375	0.081	0	0
FERMT3	5	0.881802	0.488	0.137	0	0
CALR	5	0.878592	0.831	0.515	0	0
ACTR3	5	0.878028	0.724	0.328	0	0
C3AR1	5	0.87649	0.408	0.095	0	0
TPP1	5	0.876218	0.606	0.206	0	0
TNFSF13B	5	0.874202	0.481	0.155	0	0
CPVL	5	0.873699	0.451	0.12	0	0
CD164	5	0.87308	0.713	0.345	0	0
BCL2A1	5	0.871325	0.603	0.198	0	0
CFLAR	5	0.869476	0.59	0.227	0	0
RHOG	5	0.869335	0.48	0.151	0	0
B4GALT5	5	0.868357	0.456	0.137	0	0
AIF1	5	0.867364	0.646	0.206	0	0
FKBP15	5	0.866208	0.478	0.139	0	0
TGOLN2	5	0.864833	0.619	0.253	0	0
SIRPA	5	0.864281	0.547	0.193	0	0
HOMER3	5	0.863391	0.369	0.078	0	0
RAP2B	5	0.8633	0.504	0.162	0	0
MFSD1	5	0.861579	0.511	0.172	0	0
CD9	5	0.859758	0.743	0.356	0	0
HAVCR2	5	0.859459	0.39	0.094	0	0
CAP1	5	0.859373	0.66	0.288	0	0
SLA	5	0.857645	0.423	0.095	0	0
TRAPPC5	5	0.856984	0.799	0.462	0	0
GYPC	5	0.855744	0.393	0.097	0	0
PIK3AP1	5	0.85417	0.418	0.105	0	0
POU2F2	5	0.852667	0.304	0.056	0	0
CD83	5	0.851554	0.563	0.181	0	0
ARRB2	5	0.849027	0.493	0.153	0	0
MFSD12	5	0.841823	0.51	0.172	0	0
CALM1	5	0.839685	0.902	0.644	0	0
TXNIP	5	0.839265	0.766	0.376	0	0
MCOLN1	5	0.839174	0.395	0.106	0	0
AKAP13	5	0.838383	0.555	0.198	0	0
MGST3	5	0.836938	0.75	0.422	0	0
VSIG4	5	0.835148	0.403	0.13	0	0
LHFPL2	5	0.832062	0.431	0.121	0	0
IFIT2	5	0.825703	0.298	0.087	0	0
ROCK1	5	0.820109	0.521	0.183	0	0
GGA1	5	0.817789	0.408	0.108	0	0
LITAF	5	0.817535	0.704	0.292	0	0
RNASET2	5	0.815797	0.586	0.257	0	0
PRKCB	5	0.815649	0.384	0.101	0	0
TMEM147	5	0.814793	0.558	0.231	0	0
GALM	5	0.813115	0.38	0.094	0	0
FUOM	5	0.812233	0.404	0.111	0	0
MS4A6A	5	0.809443	0.324	0.075	0	0
MYO1F	5	0.806184	0.407	0.112	0	0
MX2	5	0.805826	0.391	0.095	0	0
PTPRC	5	0.805808	0.692	0.227	0	0
YBX1	5	0.803464	0.957	0.766	0	0
THEMIS2	5	0.801838	0.388	0.092	0	0
ZYX	5	0.799773	0.462	0.151	0	0
EIF5	5	0.798403	0.667	0.315	0	0
LYN	5	0.795574	0.542	0.206	0	0
LRPAP1	5	0.795095	0.62	0.298	0	0
BSG	5	0.794814	0.561	0.23	0	0
PARP14	5	0.79366	0.523	0.195	0	0
QKI	5	0.792228	0.516	0.186	0	0
RNF213	5	0.791495	0.643	0.271	0	0
SYK	5	0.79021	0.415	0.119	0	0
CORO1A	5	0.789885	0.375	0.095	0	0
OAS3	5	0.786628	0.342	0.073	0	0
TM4SF19	5	0.785293	0.293	0.062	0	0
DPP7	5	0.784782	0.648	0.307	0	0
LST1	5	0.783991	0.475	0.148	0	0
RHOQ	5	0.783636	0.495	0.172	0	0
ALCAM	5	0.783007	0.456	0.151	0	0
PRRC2C	5	0.780742	0.619	0.251	0	0
CEP170	5	0.777353	0.414	0.121	0	0
CYTH4	5	0.775592	0.332	0.071	0	0
PFN1	5	0.773923	0.859	0.529	0	0
CD14	5	0.769905	0.836	0.634	0	0
CXXC5	5	0.768735	0.381	0.107	0	0
RASGRP3	5	0.768111	0.31	0.063	0	0
MBP	5	0.767613	0.514	0.189	0	0
CD4	5	0.767492	0.332	0.071	0	0
ARPC1B	5	0.766895	0.853	0.575	0	0
SNX2	5	0.765165	0.516	0.21	0	0
SEMA3C	5	0.76467	0.311	0.069	0	0
ARHGAP30	5	0.762046	0.392	0.103	0	0
CORO1C	5	0.758216	0.472	0.158	0	0
PLXDC2	5	0.757405	0.469	0.161	0	0
IER5L	5	0.75504	0.32	0.074	0	0
PSMA6	5	0.75438	0.63	0.318	0	0
RTN4	5	0.753035	0.731	0.405	0	0
RAB32	5	0.750854	0.403	0.121	0	0
HLA-E	5	0.749874	0.858	0.518	0	0
NAGK	5	0.745865	0.571	0.26	0	0
OPN3	5	0.743284	0.321	0.07	0	0
BCAT1	5	0.743181	0.365	0.1	0	0
EIF3A	5	0.742067	0.631	0.279	0	0
DICER1	5	0.7418	0.478	0.178	0	0
RNH1	5	0.740716	0.65	0.326	0	0
LINC00963	5	0.739322	0.387	0.118	0	0
OAS2	5	0.738873	0.346	0.082	0	0
LRRFIP1	5	0.738724	0.664	0.3	0	0
CEBPB	5	0.7384	0.752	0.357	0	0
ATP6V0E1	5	0.737716	0.768	0.454	0	0
TALDO1	5	0.736498	0.731	0.443	0	0
EIF2AK2	5	0.736376	0.435	0.149	0	0
RGL1	5	0.735818	0.316	0.077	0	0
ATP1B3	5	0.733265	0.544	0.222	0	0
PTMA	5	0.730375	0.991	0.891	0	0
PSMB3	5	0.729554	0.616	0.308	0	0
HAMP	5	0.728622	0.254	0.054	0	0
ARHGDIB	5	0.728152	0.51	0.189	0	0
P2RX4	5	0.727381	0.388	0.119	0	0
FMNL1	5	0.726849	0.36	0.094	0	0
ATP6V1A	5	0.723714	0.521	0.203	0	0
KCNJ5	5	0.721057	0.259	0.032	0	0
MACF1	5	0.719835	0.426	0.138	0	0
CXCL3	5	0.719357	0.305	0.091	0	0
DYNC1H1	5	0.71869	0.528	0.213	0	0
MYCBP2	5	0.71852	0.425	0.139	0	0
ZNF385A	5	0.718458	0.389	0.114	0	0
WIPF1	5	0.717221	0.445	0.146	0	0
AQP9	5	0.71663	0.455	0.138	0	0
DENND4C	5	0.715417	0.349	0.092	0	0
UNC93B1	5	0.714936	0.415	0.134	0	0
HIF1A	5	0.713606	0.643	0.313	0	0
TMEM160	5	0.712101	0.499	0.204	0	0
MBNL1	5	0.711799	0.523	0.205	0	0
ASAP1	5	0.711489	0.356	0.099	0	0
WASF2	5	0.710129	0.686	0.36	0	0
TPI1	5	0.708348	0.794	0.478	0	0
TNFAIP2	5	0.708025	0.39	0.113	0	0
NRP1	5	0.706992	0.325	0.085	0	0
WNK1	5	0.705697	0.452	0.162	0	0
SNX10	5	0.705496	0.435	0.128	0	0
VEGFB	5	0.705404	0.518	0.225	0	0
RAC2	5	0.704546	0.382	0.111	0	0
STX4	5	0.704037	0.449	0.167	0	0
CAPNS1	5	0.702658	0.589	0.279	0	0
BLVRA	5	0.702508	0.337	0.081	0	0
SERPINB6	5	0.701815	0.481	0.189	0	0
SLC29A3	5	0.701011	0.301	0.069	0	0
SGK3	5	0.698124	0.39	0.129	0	0
RBMS1	5	0.697071	0.428	0.147	0	0
BASP1	5	0.695128	0.413	0.134	0	0
RILPL2	5	0.694691	0.463	0.173	0	0
ACAP2	5	0.692681	0.437	0.162	0	0
STX7	5	0.690696	0.441	0.168	0	0
ZNF106	5	0.690318	0.449	0.167	0	0
NDUFB9	5	0.690164	0.554	0.28	0	0
CYFIP1	5	0.690022	0.522	0.219	0	0
PLEKHM2	5	0.688454	0.382	0.115	0	0
VAT1	5	0.688026	0.52	0.207	0	0
MTPN	5	0.687777	0.626	0.306	0	0
TCN2	5	0.684865	0.303	0.062	0	0
CIAO2B	5	0.684528	0.499	0.218	0	0
TMEM138	5	0.683093	0.292	0.072	0	0
IL10RB	5	0.683053	0.384	0.122	0	0
CHD4	5	0.681986	0.477	0.191	0	0
SH3BGRL	5	0.681978	0.585	0.264	0	0
C4orf48	5	0.681793	0.455	0.167	0	0
LACTB	5	0.681773	0.453	0.172	0	0
MLEC	5	0.681027	0.491	0.207	0	0
EPSTI1	5	0.680823	0.377	0.106	0	0
RBPJ	5	0.679001	0.517	0.227	0	0
AP5B1	5	0.677036	0.334	0.096	0	0
CTNNB1	5	0.67701	0.485	0.196	0	0
MGAT1	5	0.676611	0.636	0.267	0	0
TRAPPC1	5	0.67652	0.522	0.233	0	0
STAT1	5	0.676465	0.528	0.2	0	0
ABCC3	5	0.676088	0.254	0.049	0	0
EVL	5	0.67603	0.341	0.113	0	0
ARL6IP1	5	0.675708	0.5	0.214	0	0
COLGALT1	5	0.675071	0.349	0.099	0	0
NR1H3	5	0.674702	0.293	0.072	0	0
TRIM14	5	0.674247	0.299	0.065	0	0
MOB1A	5	0.673734	0.512	0.205	0	0
ABHD12	5	0.673669	0.322	0.085	0	0
SLC38A6	5	0.672119	0.305	0.073	0	0
CSF1R	5	0.671915	0.308	0.078	0	0
ATP13A3	5	0.669787	0.468	0.17	0	0
EVI2B	5	0.669344	0.407	0.137	0	0
OSCAR	5	0.669133	0.299	0.068	0	0
PLBD1	5	0.66836	0.317	0.082	0	0
KLF6	5	0.668148	0.679	0.291	0	0
SLC2A3	5	0.667137	0.34	0.099	0	0
IL6R	5	0.666569	0.335	0.094	0	0
PLEKHB2	5	0.665886	0.527	0.222	0	0
SLC6A6	5	0.664434	0.342	0.101	0	0
FUCA1	5	0.662031	0.326	0.089	0	0
ZFYVE16	5	0.661616	0.517	0.197	0	0
GPSM3	5	0.661477	0.384	0.12	0	0
ITM2B	5	0.660505	0.824	0.558	0	0
MITF	5	0.659824	0.343	0.103	0	0
ARPC3	5	0.659612	0.876	0.618	0	0
TSPAN14	5	0.65826	0.349	0.11	0	0
NINJ1	5	0.656068	0.476	0.169	0	0
SCCPDH	5	0.654825	0.293	0.063	0	0
FUS	5	0.65473	0.535	0.237	0	0
NTAN1	5	0.65168	0.395	0.146	0	0
DDX60L	5	0.651504	0.387	0.139	0	0
PTAFR	5	0.650562	0.346	0.099	0	0
2023-03-01	5	0.650109	0.284	0.069	0	0
EIF4A1	5	0.650006	0.912	0.678	0	0
ACP2	5	0.648436	0.344	0.106	0	0
ANKRD11	5	0.647589	0.451	0.169	0	0
ATP6V1G1	5	0.646408	0.737	0.447	0	0
IFNGR1	5	0.646221	0.465	0.192	0	0
HERPUD1	5	0.644895	0.494	0.226	0	0
SCAF11	5	0.642177	0.616	0.296	0	0
GUSB	5	0.641554	0.388	0.136	0	0
SMC1A	5	0.641008	0.357	0.121	0	0
NUDT1	5	0.640941	0.333	0.097	0	0
YWHAB	5	0.639483	0.788	0.486	0	0
SAMSN1	5	0.635587	0.339	0.091	0	0
PEPD	5	0.634298	0.377	0.127	0	0
LMAN2	5	0.633436	0.513	0.239	0	0
SLCO2B1	5	0.630788	0.27	0.056	0	0
SDSL	5	0.630688	0.396	0.151	0	0
LYST	5	0.629998	0.333	0.098	0	0
MPEG1	5	0.629066	0.309	0.084	0	0
DCAF7	5	0.628355	0.39	0.135	0	0
RABAC1	5	0.628298	0.645	0.365	0	0
PCM1	5	0.627804	0.435	0.172	0	0
TRIM44	5	0.627254	0.373	0.133	0	0
FAM49B	5	0.626637	0.422	0.152	0	0
ANP32B	5	0.623908	0.536	0.236	0	0
ADAM10	5	0.623513	0.424	0.17	0	0
REX1BD	5	0.621011	0.505	0.24	0	0
TPD52L2	5	0.619883	0.378	0.134	0	0
ABHD2	5	0.619608	0.352	0.116	0	0
KIF5B	5	0.61956	0.574	0.277	0	0
RAB10	5	0.619317	0.583	0.289	0	0
SEPTIN7	5	0.618917	0.586	0.283	0	0
PTP4A2	5	0.618862	0.609	0.304	0	0
LDHA	5	0.618675	0.555	0.254	0	0
RAB42	5	0.617025	0.286	0.067	0	0
TAOK3	5	0.615649	0.46	0.2	0	0
SLC43A3	5	0.614733	0.307	0.093	0	0
DOCK8	5	0.614239	0.351	0.119	0	0
ZBTB7A	5	0.613529	0.43	0.17	0	0
MAN2B1	5	0.613245	0.386	0.142	0	0
PARVB	5	0.612667	0.301	0.08	0	0
MCUB	5	0.61245	0.283	0.07	0	0
GOLGA4	5	0.611779	0.476	0.195	0	0
PNPLA6	5	0.611606	0.297	0.08	0	0
CRTAP	5	0.610098	0.346	0.11	0	0
PLSCR1	5	0.609566	0.444	0.175	0	0
IL18BP	5	0.609026	0.278	0.074	0	0
AGPAT2	5	0.608862	0.284	0.072	0	0
RHOA	5	0.607784	0.795	0.503	0	0
DHRS3	5	0.607421	0.311	0.093	0	0
STK10	5	0.607337	0.307	0.089	0	0
PYCARD	5	0.606855	0.48	0.243	0	0
BNIP3L	5	0.604303	0.446	0.194	0	0
PILRA	5	0.604094	0.312	0.084	0	0
HSD3B7	5	0.60264	0.304	0.095	0	0
CLEC2B	5	0.60124	0.368	0.12	0	0
CELF1	5	0.600997	0.364	0.13	0	0
PPT1	5	0.600249	0.439	0.168	0	0
FIBP	5	0.599472	0.431	0.184	0	0
MYL6	5	0.599009	0.947	0.781	0	0
TMC6	5	0.598831	0.33	0.1	0	0
PFDN5	5	0.598733	0.929	0.718	0	0
LMNA	5	0.598197	0.534	0.279	0	0
ENG	5	0.597749	0.299	0.093	0	0
KLF3	5	0.595778	0.387	0.161	0	0
CDKN1A	5	0.595316	0.26	0.088	0	0
C15orf48	5	0.594702	0.483	0.177	0	0
IL18	5	0.593444	0.277	0.074	0	0
HERC5	5	0.593306	0.33	0.124	0	0
NCOR1	5	0.593208	0.432	0.175	0	0
MAT2A	5	0.593196	0.386	0.149	0	0
PCSK7	5	0.592904	0.291	0.078	0	0
IGFLR1	5	0.592869	0.315	0.095	0	0
ZNF638	5	0.592066	0.315	0.106	0	0
CAST	5	0.5919	0.722	0.421	0	0
CD53	5	0.59179	0.46	0.166	0	0
PLEKHO1	5	0.589243	0.39	0.14	0	0
CAPZB	5	0.586863	0.549	0.287	0	0
SDCCAG8	5	0.58655	0.357	0.14	0	0
PDIA6	5	0.586487	0.611	0.358	0	0
IL17RA	5	0.586474	0.301	0.092	0	0
CREG1	5	0.584976	0.542	0.268	0	0
PI4K2A	5	0.583369	0.3	0.09	0	0
GPR65	5	0.582527	0.284	0.074	0	0
GNPDA1	5	0.581893	0.357	0.128	0	0
CD81	5	0.581439	0.844	0.61	0	0
PLEKHO2	5	0.580896	0.312	0.092	0	0
UBE2D1	5	0.579626	0.33	0.111	0	0
REL	5	0.579549	0.397	0.15	0	0
DDAH2	5	0.57865	0.509	0.255	0	0
PLA2G15	5	0.577429	0.256	0.058	0	0
DOCK10	5	0.576114	0.258	0.063	0	0
SKAP2	5	0.575862	0.478	0.218	0	0
RASSF4	5	0.574662	0.257	0.058	0	0
TNS3	5	0.573437	0.331	0.113	0	0
SRRM2	5	0.57157	0.68	0.364	0	0
CD74	5	0.570762	0.903	0.618	0	0
GABARAP	5	0.57004	0.906	0.669	0	0
PHACTR1	5	0.568518	0.329	0.105	0	0
MYO1E	5	0.568002	0.291	0.093	0	0
EFR3A	5	0.567792	0.41	0.164	0	0
DNMT1	5	0.567713	0.32	0.111	0	0
SETDB2	5	0.567053	0.272	0.078	0	0
ATG7	5	0.566617	0.282	0.081	0	0
CD86	5	0.565836	0.345	0.113	0	0
ARHGAP25	5	0.565789	0.275	0.066	0	0
SOAT1	5	0.565686	0.425	0.164	0	0
HECTD1	5	0.565558	0.393	0.16	0	0
APBB1IP	5	0.565008	0.317	0.095	0	0
FPR3	5	0.56445	0.325	0.102	0	0
CD48	5	0.563225	0.448	0.167	0	0
CTSC	5	0.562525	0.536	0.268	0	0
ZC3H13	5	0.562433	0.334	0.122	0	0
ACTR2	5	0.562277	0.664	0.353	0	0
RBM25	5	0.562067	0.438	0.18	0	0
BPTF	5	0.561649	0.43	0.178	0	0
TNFRSF14	5	0.561616	0.388	0.157	0	0
DRAM1	5	0.560972	0.296	0.093	0	0
ANXA4	5	0.560759	0.445	0.197	0	0
AGO3	5	0.560663	0.275	0.078	0	0
ARAP1	5	0.560282	0.292	0.09	0	0
SP110	5	0.560184	0.334	0.117	0	0
ANXA1	5	0.559714	0.725	0.384	0	0
PLPP3	5	0.559537	0.417	0.165	0	0
CYB561A3	5	0.559155	0.315	0.109	0	0
CLEC7A	5	0.558931	0.347	0.13	0	0
FCMR	5	0.557434	0.252	0.057	0	0
LILRB3	5	0.554946	0.301	0.102	0	0
HCLS1	5	0.553716	0.363	0.128	0	0
SCAMP2	5	0.551921	0.346	0.129	0	0
B3GNT2	5	0.551708	0.292	0.093	0	0
TRIM25	5	0.550952	0.298	0.094	0	0
RAB7A	5	0.550254	0.564	0.292	0	0
FGD4	5	0.550115	0.252	0.065	0	0
PPP1R12A	5	0.549828	0.36	0.144	0	0
RAB8A	5	0.549345	0.429	0.194	0	0
ITGB1	5	0.549345	0.648	0.328	0	0
TMED5	5	0.54934	0.407	0.176	0	0
PLXND1	5	0.548674	0.259	0.069	0	0
CHCHD10	5	0.548457	0.63	0.382	0	0
IL10RA	5	0.547609	0.294	0.085	0	0
ADPGK	5	0.547198	0.31	0.105	0	0
TRIM38	5	0.545707	0.345	0.128	0	0
BANF1	5	0.544809	0.469	0.23	0	0
PARP9	5	0.544486	0.304	0.097	0	0
FKBP1A	5	0.543198	0.533	0.276	0	0
PNISR	5	0.543022	0.445	0.182	0	0
WDR11	5	0.542858	0.27	0.084	0	0
LAMTOR4	5	0.54278	0.638	0.365	0	0
CANX	5	0.542213	0.726	0.454	0	0
NCL	5	0.541585	0.711	0.428	0	0
RAB7B	5	0.540503	0.268	0.081	0	0
HSP90B1	5	0.540375	0.773	0.499	0	0
VMP1	5	0.539391	0.529	0.234	0	0
SMG1	5	0.539227	0.362	0.135	0	0
CALU	5	0.538385	0.423	0.191	0	0
TFEC	5	0.537896	0.312	0.102	0	0
GPRIN3	5	0.537403	0.283	0.088	0	0
GPATCH2L	5	0.536541	0.295	0.097	0	0
GTF3A	5	0.535993	0.49	0.237	0	0
RAPGEF1	5	0.534914	0.342	0.13	0	0
SLC8A1	5	0.533278	0.282	0.089	0	0
UBE2L6	5	0.532532	0.376	0.155	0	0
HSD17B4	5	0.531115	0.408	0.182	0	0
VKORC1	5	0.530747	0.437	0.206	0	0
RGS2	5	0.529733	0.26	0.065	0	0
ABCA1	5	0.529378	0.288	0.095	0	0
SMAP2	5	0.528727	0.337	0.124	0	0
HK1	5	0.528103	0.335	0.123	0	0
TMEM38B	5	0.527584	0.26	0.074	0	0
OAZ2	5	0.527053	0.313	0.112	0	0
PPP1CA	5	0.527004	0.547	0.3	0	0
DDHD1	5	0.526421	0.254	0.071	0	0
SCO2	5	0.525986	0.319	0.13	0	0
IKZF1	5	0.525966	0.317	0.099	0	0
GLIPR1	5	0.525609	0.316	0.112	0	0
CCDC107	5	0.523549	0.382	0.165	0	0
TAOK1	5	0.523485	0.346	0.13	0	0
TAGLN2	5	0.522558	0.527	0.272	0	0
GLA	5	0.521626	0.272	0.086	0	0
EHBP1L1	5	0.520813	0.272	0.085	0	0
TMEM50A	5	0.520374	0.467	0.233	0	0
SNX5	5	0.51956	0.409	0.184	0	0
MAP4K3-DT	5	0.519114	0.284	0.097	0	0
ETNK1	5	0.518688	0.327	0.125	0	0
HERC1	5	0.516581	0.261	0.077	0	0
BNIP2	5	0.516175	0.348	0.134	0	0
ZFP36L2	5	0.516111	0.569	0.287	0	0
SLC31A1	5	0.515335	0.306	0.109	0	0
SLC43A2	5	0.515026	0.303	0.112	0	0
AGGF1	5	0.512557	0.281	0.095	0	0
BOD1L1	5	0.512247	0.366	0.146	0	0
TPR	5	0.512081	0.383	0.161	0	0
ATP2A2	5	0.511676	0.336	0.125	0	0
GLG1	5	0.510593	0.336	0.128	0	0
TBCB	5	0.510347	0.324	0.121	0	0
AKIRIN2	5	0.510065	0.334	0.126	0	0
CELF2	5	0.508953	0.324	0.116	0	0
NIPBL	5	0.508448	0.389	0.164	0	0
GNA13	5	0.507065	0.342	0.131	0	0
CARD19	5	0.506798	0.306	0.114	0	0
MDFIC	5	0.50594	0.272	0.085	0	0
ATP6V1D	5	0.505856	0.428	0.207	0	0
NAGLU	5	0.505556	0.301	0.106	0	0
BMP2K	5	0.504722	0.256	0.077	0	0
XPO1	5	0.503771	0.358	0.151	0	0
PECAM1	5	0.503679	0.251	0.076	0	0
LBR	5	0.502623	0.274	0.091	0	0
FAM50A	5	0.502258	0.453	0.223	0	0
BID	5	0.50061	0.343	0.134	0	0
ACOT9	5	0.500331	0.266	0.084	0	0
TBC1D1	5	0.500108	0.304	0.11	0	0
RASGEF1B	5	0.500087	0.317	0.117	0	0
AGAP3	5	0.49997	0.26	0.086	0	0
SHISA5	5	0.499259	0.303	0.106	0	0
PCBP1	5	0.498368	0.674	0.385	0	0
SRSF4	5	0.496745	0.356	0.156	0	0
HNRNPU	5	0.496577	0.689	0.408	0	0
ABL2	5	0.495474	0.259	0.088	0	0
ARL2	5	0.495307	0.37	0.162	0	0
JAK1	5	0.494397	0.518	0.252	0	0
MBD4	5	0.493609	0.294	0.114	0	0
GNB4	5	0.491982	0.46	0.221	0	0
PGK1	5	0.491139	0.546	0.29	0	0
ADAM9	5	0.490345	0.323	0.121	0	0
WASHC4	5	0.489935	0.324	0.127	0	0
NUP58	5	0.489865	0.274	0.093	0	0
SSB	5	0.488807	0.478	0.245	0	0
GAA	5	0.488368	0.289	0.1	0	0
CD44	5	0.487253	0.686	0.291	0	0
SAMD9L	5	0.487096	0.296	0.106	0	0
PLEC	5	0.486005	0.254	0.08	0	0
MDM4	5	0.485596	0.288	0.103	0	0
ARL8B	5	0.483914	0.401	0.18	0	0
KIF1B	5	0.483133	0.314	0.118	0	0
HMOX1	5	0.482285	0.356	0.137	0	0
MYO5A	5	0.482155	0.26	0.082	0	0
TBC1D2	5	0.482085	0.291	0.103	0	0
CIB1	5	0.480891	0.548	0.304	0	0
DNAJC7	5	0.48064	0.412	0.2	0	0
MKNK1	5	0.480637	0.264	0.089	0	0
PRPF40A	5	0.480493	0.474	0.232	0	0
KLF13	5	0.480431	0.271	0.086	0	0
STAT2	5	0.479484	0.302	0.118	0	0
PSMD7	5	0.479401	0.501	0.267	0	0
MT-ND6	5	0.476957	0.376	0.157	0	0
CMTM7	5	0.47676	0.279	0.1	0	0
LEPROT	5	0.476308	0.447	0.222	0	0
UBE2R2	5	0.475819	0.375	0.167	0	0
TMEM165	5	0.474498	0.354	0.155	0	0
GNPTAB	5	0.474057	0.343	0.14	0	0
EEA1	5	0.473518	0.296	0.114	0	0
NOP10	5	0.473476	0.703	0.436	0	0
SNX6	5	0.471917	0.469	0.25	0	0
TPM4	5	0.471214	0.683	0.445	0	0
GNG5	5	0.470662	0.779	0.531	0	0
KMT2E	5	0.47056	0.359	0.149	0	0
SNX27	5	0.470478	0.326	0.127	0	0
UQCRC1	5	0.469492	0.43	0.216	0	0
ATP6V1C1	5	0.468705	0.349	0.15	0	0
TAPBP	5	0.468516	0.503	0.251	0	0
NCOA4	5	0.467109	0.419	0.202	0	0
SMS	5	0.466866	0.522	0.28	0	0
ZNFX1	5	0.466606	0.255	0.082	0	0
MAP7D1	5	0.466502	0.295	0.106	0	0
CXorf38	5	0.466457	0.268	0.095	0	0
ARHGDIA	5	0.466343	0.517	0.271	0	0
BACH1	5	0.466343	0.333	0.131	0	0
SLC31A2	5	0.46542	0.255	0.085	0	0
PRKAG2	5	0.464911	0.312	0.131	0	0
RPS6KA1	5	0.464907	0.277	0.101	0	0
TMBIM4	5	0.463912	0.572	0.346	0	0
JPT1	5	0.463783	0.384	0.182	0	0
LCP2	5	0.462944	0.306	0.102	0	0
OS9	5	0.462759	0.419	0.211	0	0
SYNGR2	5	0.462664	0.355	0.158	0	0
PBRM1	5	0.462201	0.355	0.153	0	0
SPPL2A	5	0.462082	0.385	0.182	0	0
PHACTR4	5	0.461873	0.291	0.116	0	0
RUNX1	5	0.461806	0.312	0.128	0	0
TLR4	5	0.46116	0.33	0.132	0	0
VPS13C	5	0.460317	0.362	0.157	0	0
GLB1	5	0.460021	0.276	0.093	0	0
TFPT	5	0.458603	0.253	0.081	0	0
GOLGB1	5	0.457614	0.333	0.13	0	0
DAB2	5	0.456822	0.779	0.556	0	0
FTX	5	0.456649	0.285	0.104	0	0
TENT5A	5	0.455521	0.3	0.123	0	0
LCOR	5	0.455053	0.257	0.09	0	0
PAG1	5	0.454764	0.27	0.08	0	0
CSK	5	0.454421	0.258	0.092	0	0
ADAR	5	0.454125	0.447	0.213	0	0
FNDC3B	5	0.453366	0.401	0.183	0	0
CCDC85B	5	0.453097	0.363	0.163	0	0
FYB1	5	0.452883	0.409	0.159	0	0
IL1RN	5	0.452811	0.415	0.152	0	0
GRK3	5	0.450637	0.283	0.11	0	0
NOTCH2	5	0.450046	0.265	0.1	0	0
SPEN	5	0.449052	0.298	0.118	0	0
LAMP2	5	0.448511	0.536	0.293	0	0
ANP32A	5	0.448285	0.412	0.192	0	0
BZW1	5	0.448198	0.508	0.29	0	0
NUP62	5	0.447972	0.265	0.098	0	0
IER3	5	0.447604	0.476	0.248	0	0
GPR183	5	0.447427	0.275	0.088	0	0
ATRX	5	0.447259	0.334	0.14	0	0
CSGALNACT2	5	0.447218	0.284	0.112	0	0
LPXN	5	0.446762	0.253	0.085	0	0
MTMR14	5	0.44621	0.263	0.094	0	0
RANBP2	5	0.446177	0.292	0.109	0	0
KDM5A	5	0.446121	0.316	0.122	0	0
GLIPR2	5	0.445974	0.57	0.347	0	0
PLEKHA2	5	0.445551	0.27	0.098	0	0
IFNAR2	5	0.444908	0.275	0.108	0	0
ELF1	5	0.444772	0.409	0.194	0	0
GNAI3	5	0.443523	0.382	0.184	0	0
TMEM208	5	0.44321	0.419	0.219	0	0
P4HA1	5	0.443154	0.258	0.097	0	0
CNBP	5	0.443081	0.583	0.344	0	0
SLC30A1	5	0.44256	0.253	0.079	0	0
MBD2	5	0.44169	0.405	0.203	0	0
ACTN1	5	0.441547	0.449	0.234	0	0
COPE	5	0.441055	0.682	0.445	0	0
IRF9	5	0.440036	0.258	0.09	0	0
BRD4	5	0.437657	0.358	0.163	0	0
FLII	5	0.437302	0.332	0.144	0	0
TUBGCP2	5	0.436789	0.329	0.146	0	0
AUP1	5	0.435836	0.38	0.191	0	0
HLA-DRA	5	0.435591	0.909	0.72	0	0
ITPA	5	0.434542	0.286	0.111	0	0
N4BP2L2	5	0.43445	0.438	0.213	0	0
DGKZ	5	0.434177	0.265	0.092	0	0
NENF	5	0.434173	0.505	0.3	0	0
NIN	5	0.434014	0.281	0.106	0	0
VMA21	5	0.433606	0.293	0.123	0	0
FRMD4B	5	0.432381	0.266	0.101	0	0
DNAJC15	5	0.432187	0.397	0.204	0	0
NDUFB10	5	0.431646	0.612	0.383	0	0
CEP350	5	0.430736	0.315	0.132	0	0
PITHD1	5	0.430589	0.269	0.108	0	0
NDUFS7	5	0.428988	0.513	0.298	0	0
SEPHS2	5	0.428142	0.349	0.165	0	0
FKBP8	5	0.426209	0.443	0.23	0	0
KIDINS220	5	0.425536	0.265	0.104	0	0
NEDD8	5	0.425266	0.6	0.376	0	0
DYNLL1	5	0.424638	0.798	0.584	0	0
C9orf16	5	0.42422	0.502	0.285	0	0
MAP4K4	5	0.423816	0.296	0.117	0	0
CTDNEP1	5	0.423343	0.345	0.152	0	0
RNASEH2B	5	0.423313	0.29	0.13	0	0
SELENOT	5	0.423025	0.359	0.172	0	0
ZNF706	5	0.422836	0.544	0.319	0	0
STK4	5	0.42265	0.388	0.156	0	0
SP3	5	0.422634	0.27	0.105	0	0
MCRIP2	5	0.422113	0.341	0.16	0	0
SETX	5	0.421859	0.336	0.142	0	0
CAB39	5	0.421816	0.286	0.111	0	0
CLIP1	5	0.421615	0.307	0.12	0	0
PAK2	5	0.421344	0.536	0.295	0	0
PTPN1	5	0.420941	0.307	0.126	0	0
HNRNPC	5	0.419575	0.636	0.392	0	0
MRPL23	5	0.41909	0.271	0.11	0	0
UBE2J1	5	0.418872	0.359	0.177	0	0
GATAD1	5	0.4187	0.27	0.1	0	0
GNAQ	5	0.418381	0.381	0.179	0	0
SDF2L1	5	0.418272	0.422	0.229	0	0
ARID1A	5	0.416361	0.281	0.114	0	0
PRPF38B	5	0.41604	0.3	0.125	0	0
PIAS1	5	0.41589	0.251	0.099	0	0
RAD23A	5	0.415591	0.427	0.228	0	0
NUP214	5	0.415535	0.259	0.106	0	0
PSME2	5	0.415451	0.531	0.316	0	0
ZNF207	5	0.415289	0.393	0.197	0	0
MAPKAPK3	5	0.414751	0.255	0.098	0	0
PSMB6	5	0.414444	0.565	0.35	0	0
ZCCHC2	5	0.413528	0.27	0.104	0	0
RAP1B	5	0.412329	0.533	0.305	0	0
POLD4	5	0.412024	0.457	0.259	0	0
MAP3K2	5	0.411419	0.344	0.156	0	0
BAZ1B	5	0.41075	0.263	0.099	0	0
PSMB9	5	0.409866	0.355	0.151	0	0
GPCPD1	5	0.409113	0.317	0.13	0	0
SF3B2	5	0.409021	0.435	0.225	0	0
PSMB1	5	0.408103	0.644	0.423	0	0
VAMP5	5	0.407904	0.257	0.095	0	0
CLN3	5	0.407462	0.252	0.099	0	0
IFI27L2	5	0.407411	0.312	0.137	0	0
CTDSP1	5	0.407307	0.263	0.107	0	0
C6orf62	5	0.406311	0.394	0.187	0	0
CHMP4A	5	0.403901	0.394	0.207	0	0
PGP	5	0.403751	0.331	0.158	0	0
PFDN2	5	0.403564	0.4	0.21	0	0
IFNAR1	5	0.402896	0.402	0.205	0	0
ATF5	5	0.402667	0.286	0.113	0	0
POLR3GL	5	0.402071	0.254	0.096	0	0
ACIN1	5	0.401374	0.291	0.132	0	0
PLK3	5	0.401278	0.26	0.101	0	0
TTYH3	5	0.400559	0.274	0.105	0	0
DIAPH1	5	0.400438	0.27	0.105	0	0
VASP	5	0.400043	0.405	0.201	0	0
NPC1	5	0.399854	0.257	0.105	0	0
CTCF	5	0.399417	0.268	0.109	0	0
SP100	5	0.399187	0.385	0.189	0	0
TMEM179B	5	0.398771	0.333	0.165	0	0
UBE2D3	5	0.398316	0.633	0.394	0	0
LASP1	5	0.39659	0.385	0.185	0	0
TMEM251	5	0.396206	0.267	0.107	0	0
BLOC1S2	5	0.395613	0.31	0.136	0	0
HNRNPDL	5	0.395418	0.572	0.329	0	0
SRSF7	5	0.395356	0.439	0.228	0	0
RAB8B	5	0.395222	0.348	0.161	0	0
ACAA2	5	0.393812	0.348	0.167	0	0
MARK3	5	0.393523	0.256	0.102	0	0
SPNS1	5	0.391886	0.251	0.096	0	0
ME2	5	0.391835	0.277	0.119	0	0
CPNE1	5	0.391665	0.281	0.126	0	0
RABEP1	5	0.391373	0.261	0.106	0	0
TDP2	5	0.391064	0.296	0.117	0	0
HPCAL1	5	0.390962	0.255	0.103	0	0
UTRN	5	0.388813	0.256	0.099	0	0
PSMD2	5	0.387031	0.392	0.2	0	0
ARPC4	5	0.386843	0.475	0.269	0	0
MIS18BP1	5	0.385743	0.251	0.105	0	0
STX16	5	0.383994	0.266	0.105	0	0
RALY	5	0.383513	0.314	0.152	0	0
XRCC6	5	0.383316	0.466	0.264	0	0
NKTR	5	0.383224	0.315	0.138	0	0
CTNNBL1	5	0.382991	0.267	0.117	0	0
LSM10	5	0.382236	0.316	0.15	0	0
HMGB1	5	0.380552	0.836	0.596	0	0
EIF6	5	0.380211	0.408	0.225	0	0
SERINC1	5	0.379654	0.365	0.177	0	0
ATP1A1	5	0.379363	0.408	0.208	0	0
THRAP3	5	0.378857	0.429	0.229	0	0
GALNT1	5	0.378141	0.396	0.207	0	0
TXNDC12	5	0.377811	0.251	0.108	0	0
ARRB1	5	0.377263	0.282	0.117	0	0
CAPZA1	5	0.376837	0.469	0.259	0	0
NAPA	5	0.376735	0.338	0.167	0	0
EMC7	5	0.37559	0.319	0.156	0	0
IRAK1	5	0.375126	0.32	0.141	0	0
LAGE3	5	0.374847	0.285	0.132	0	0
GGNBP2	5	0.374537	0.331	0.157	0	0
PSMA3-AS1	5	0.373464	0.257	0.108	0	0
DDX5	5	0.371001	0.82	0.547	0	0
ADAM17	5	0.36914	0.25	0.106	0	0
GRINA	5	0.369095	0.376	0.187	0	0
ACOT13	5	0.368537	0.302	0.137	0	0
SEL1L	5	0.368044	0.313	0.148	0	0
SRSF5	5	0.368027	0.517	0.297	0	0
DRAM2	5	0.366146	0.257	0.105	0	0
SDF4	5	0.365994	0.328	0.163	0	0
SPG21	5	0.365777	0.282	0.129	0	0
HSPA4	5	0.364734	0.342	0.169	0	0
MYD88	5	0.364565	0.254	0.103	0	0
LSM2	5	0.363965	0.284	0.129	0	0
EPC1	5	0.362907	0.256	0.105	0	0
BDP1	5	0.362028	0.251	0.101	0	0
DDX3X	5	0.361393	0.563	0.333	0	0
ARID1B	5	0.361074	0.302	0.136	0	0
SF3B1	5	0.360812	0.445	0.248	0	0
FCGR3A	5	0.36008	0.263	0.095	0	0
ARGLU1	5	0.359662	0.413	0.208	0	0
SLFN5	5	0.359413	0.35	0.161	0	0
KPNB1	5	0.355051	0.431	0.227	0	0
BAZ1A	5	0.354622	0.336	0.159	0	0
ATM	5	0.352614	0.286	0.122	0	0
SLC25A24	5	0.352376	0.265	0.117	0	0
PNN	5	0.351829	0.294	0.137	0	0
KTN1	5	0.351013	0.448	0.243	0	0
MTCH2	5	0.350807	0.306	0.148	0	0
GGA2	5	0.350615	0.263	0.118	0	0
GNB1	5	0.350356	0.508	0.289	0	0
FAM120A	5	0.349091	0.387	0.191	0	0
TNPO1	5	0.347597	0.299	0.139	0	0
LEPROTL1	5	0.346681	0.277	0.121	0	0
ZFAND5	5	0.34537	0.466	0.248	0	0
ASH1L	5	0.34414	0.28	0.127	0	0
SEPTIN9	5	0.343499	0.288	0.127	0	0
KMT2C	5	0.343077	0.331	0.156	0	0
IDS	5	0.342213	0.262	0.11	0	0
JMJD1C	5	0.342166	0.306	0.143	0	0
PARL	5	0.33983	0.252	0.107	0	0
SMARCA4	5	0.339146	0.277	0.121	0	0
ARL4C	5	0.336854	0.261	0.096	0	0
MALAT1	5	0.333885	0.998	0.691	0	0
HLA-DPA1	5	0.33311	0.683	0.432	0	0
CCRL2	5	0.329763	0.261	0.107	0	0
APH1A	5	0.325701	0.304	0.146	0	0
UGCG	5	0.315243	0.276	0.122	0	0
MAF	5	0.308599	0.252	0.108	0	0
UHMK1	5	0.304646	0.264	0.114	0	0
CXCL2	5	0.290457	0.293	0.132	0	0
PPP1R15A	5	0.29032	0.366	0.161	0	0
RESF1	5	0.283019	0.293	0.135	0	0
PIK3R1	5	0.278152	0.327	0.152	0	0
MT-ND3	5	0.274967	0.991	0.623	0	0
OSBPL8	5	0.272556	0.456	0.234	0	0
H3F3B	5	0.261554	0.925	0.755	0	0
SCD	5	0.315954	0.259	0.114	7.14e-308	1.93e-303
NDUFB8	5	0.392664	0.55	0.344	6.98e-307	1.88e-302
TMEM33	5	0.336711	0.287	0.135	1.01e-306	2.73e-302
HNMT	5	0.38364	0.356	0.184	1.16e-306	3.12e-302
IRF2BP2	5	0.315611	0.327	0.16	1.2e-306	3.25e-302
CYSTM1	5	0.35498	0.415	0.229	1.91e-306	5.16e-302
IMMT	5	0.348447	0.292	0.139	2.34e-306	6.33e-302
EIF4G2	5	0.362049	0.681	0.444	1.62e-305	4.38e-301
SF1	5	0.302006	0.373	0.193	2.14e-305	5.79e-301
SFPQ	5	0.367209	0.415	0.226	2.24e-305	6.06e-301
POR	5	0.361949	0.291	0.138	1.12e-304	3.01e-300
PPIG	5	0.356663	0.383	0.204	3.39e-304	9.17e-300
SMCHD1	5	0.277103	0.309	0.148	1.41e-303	3.8e-299
PTBP3	5	0.322285	0.377	0.196	3.18e-303	8.6e-299
TRIP11	5	0.340412	0.27	0.124	3.39e-303	9.14e-299
HOOK3	5	0.355661	0.316	0.155	4.43e-303	1.2e-298
RSRP1	5	0.293589	0.262	0.117	7.44e-303	2.01e-298
VAMP3	5	0.348032	0.264	0.121	9.17e-303	2.48e-298
SRSF11	5	0.340464	0.409	0.223	1.16e-302	3.13e-298
ATP6V1E1	5	0.348498	0.376	0.199	2.01e-302	5.44e-298
BAZ2B	5	0.321144	0.256	0.114	3.08e-302	8.32e-298
POLR2A	5	0.330545	0.284	0.133	5.1e-302	1.38e-297
ZNF292	5	0.307763	0.279	0.128	1.78e-301	4.82e-297
ATRAID	5	0.380527	0.405	0.226	5.56e-300	1.5e-295
CISD3	5	0.362468	0.339	0.175	3.7e-299	9.99e-295
TMEM70	5	0.358836	0.332	0.168	6.99e-299	1.89e-294
SPAG7	5	0.355426	0.352	0.185	3.56e-296	9.61e-292
HADHA	5	0.366141	0.568	0.356	1.1e-295	2.97e-291
CYTH1	5	0.361433	0.273	0.127	1.56e-295	4.22e-291
MAPRE1	5	0.32589	0.271	0.126	1.93e-295	5.2e-291
DDX17	5	0.328328	0.546	0.326	4.17e-295	1.13e-290
PDE4DIP	5	0.356487	0.28	0.131	3.72e-293	1e-288
ZFR	5	0.338162	0.266	0.123	4.84e-293	1.31e-288
ATG3	5	0.357283	0.359	0.19	3.48e-291	9.4e-287
CAPZA2	5	0.347295	0.427	0.241	1.09e-290	2.94e-286
CCPG1	5	0.355112	0.377	0.203	9.98e-290	2.69e-285
GRK2	5	0.300852	0.282	0.133	1.9e-289	5.13e-285
EHD4	5	0.345932	0.298	0.146	2.5e-289	6.74e-285
PPP1R10	5	0.320283	0.264	0.122	1.84e-288	4.96e-284
HPS1	5	0.31956	0.266	0.124	2.66e-288	7.17e-284
HIGD2A	5	0.382915	0.485	0.293	3.42e-288	9.24e-284
ACADVL	5	0.341132	0.507	0.305	6.71e-288	1.81e-283
RRAGC	5	0.294686	0.25	0.113	1.2e-287	3.23e-283
HUWE1	5	0.305757	0.252	0.114	9.83e-286	2.65e-281
CIAO2A	5	0.342231	0.274	0.13	8.9e-285	2.4e-280
DAZAP2	5	0.337272	0.409	0.225	2.19e-284	5.91e-280
CHD9	5	0.313332	0.317	0.159	4.7e-284	1.27e-279
SORT1	5	0.329996	0.291	0.141	6.32e-284	1.71e-279
CPEB4	5	0.312348	0.303	0.149	3.8e-283	1.03e-278
XIAP	5	0.311119	0.34	0.175	5.48e-283	1.48e-278
MDM2	5	0.489933	0.273	0.131	3.03e-282	8.18e-278
BCL7C	5	0.302359	0.25	0.114	4.87e-282	1.32e-277
AMDHD2	5	0.328005	0.258	0.119	5.4e-282	1.46e-277
BIRC6	5	0.298725	0.296	0.144	1.47e-281	3.97e-277
COX5A	5	0.381687	0.617	0.408	6.8e-281	1.84e-276
NDUFA11	5	0.368807	0.666	0.452	6.98e-281	1.88e-276
PSMD13	5	0.350506	0.316	0.161	7.43e-281	2e-276
VAMP8	5	0.377584	0.781	0.578	1.3e-279	3.51e-275
CLTC	5	0.326238	0.553	0.342	3.49e-279	9.41e-275
TUBA1C	5	0.356678	0.46	0.271	4.51e-279	1.22e-274
UBXN4	5	0.339565	0.524	0.322	5.9e-279	1.59e-274
REST	5	0.317035	0.259	0.121	1.04e-276	2.81e-272
[truncated: 12,655 more rows]
