# Supplementary material for: The cellular and immunological dynamics of early and transitional human milk
Source: Commun Biol. 2023 May 18;6:539. doi: 10.1038/s42003-023-04910-2 (PMC10195133; doi:10.1038/s42003-023-04910-2)
Supplement: Supplementary file 6 — Supplementary Data 3 [file 42003_2023_4910_MOESM6_ESM.xls]

## Sheet: TableS7-CD68-DGE
GeneID	p_val	avg_log2FC	pct.1	pct.2	p_val_adj
FGR	0	0.827959	0.592	0.396	0
RPS8	0	-0.349588	0.965	0.993	0
GBP1	0	-0.590952	0.166	0.346	0
RPL5	0	-0.547417	0.861	0.952	0
S100A6	0	0.61506	0.948	0.911	0
FCGR3A	0	-0.586221	0.261	0.444	0
DUSP2	0	-0.637993	0.115	0.27	0
IL1B	0	-1.72612	0.083	0.416	0
SLC11A1	0	0.764744	0.62	0.449	0
CYP27A1	0	0.685754	0.791	0.628	0
RPL14	0	-0.553907	0.905	0.972	0
RPL29	0	-0.405875	0.937	0.981	0
NFKBIZ	0	-0.83145	0.141	0.382	0
CSN3	0	-1.7289	0.731	0.78	0
CXCL3	0	-1.05026	0.211	0.415	0
RPL34	0	-0.630959	0.904	0.971	0
ANXA5	0	0.57561	0.871	0.776	0
RPS3A	0	-0.52745	0.933	0.983	0
FNIP2	0	0.753521	0.637	0.465	0
RPL37	0	-0.506632	0.939	0.968	0
EGR1	0	-1.03422	0.174	0.408	0
CD74	0	-0.496628	0.89	0.927	0
SCGB3A1	0	0.995736	0.342	0.116	0
IER3	0	-0.955725	0.47	0.691	0
HLA-DRA	0	-0.557611	0.925	0.961	0
HLA-DRB5	0	-0.622322	0.25	0.498	0
HLA-DRB1	0	-0.459009	0.841	0.902	0
HLA-DQA1	0	-0.649744	0.336	0.556	0
HLA-DPA1	0	-0.741254	0.682	0.837	0
HLA-DPB1	0	-0.869603	0.656	0.841	0
TNFAIP3	0	-0.651715	0.225	0.407	0
SOD2	0	-0.352284	0.819	0.918	0
DEFB1	0	-1.00154	0.068	0.257	0
CTSB	0	0.490668	0.974	0.909	0
ASAH1	0	0.443625	0.904	0.774	0
RPS20	0	-0.380876	0.908	0.952	0
SDCBP	0	0.534074	0.878	0.734	0
SDC2	0	0.827835	0.409	0.224	0
RPS6	0	-0.478022	0.924	0.974	0
RPL12	0	-0.468337	0.971	0.995	0
RPS24	0	-0.47086	0.967	0.992	0
LIPA	0	0.762457	0.785	0.653	0
CTSD	0	0.599692	0.993	0.945	0
NEAT1	0	0.751329	0.96	0.871	0
RPS25	0	-0.475525	0.902	0.949	0
LALBA	0	-1.63906	0.897	0.898	0
CD63	0	0.474767	0.981	0.934	0
RPS26	0	-0.731775	0.836	0.903	0
NACA	0	-0.394968	0.909	0.96	0
AC020656.1	0	-0.665884	0.529	0.736	0
ATP2B1-AS1	0	-0.65012	0.161	0.344	0
RPL6	0	-0.540391	0.92	0.978	0
RPL21	0	-0.426877	0.942	0.985	0
RGCC	0	0.792576	0.539	0.351	0
TPT1	0	-0.596802	0.99	0.997	0
LAMP1	0	0.645267	0.808	0.679	0
NFKBIA	0	-0.960288	0.533	0.753	0
LGALS3	0	0.614821	0.982	0.919	0
FOS	0	-0.731974	0.618	0.743	0
ITGAX	0	0.732828	0.655	0.479	0
RPL13	0	-0.29736	0.991	0.999	0
CD68	0	0.361773	1	1	0
RPL26	0	-0.408212	0.954	0.989	0
CCL3	0	-0.936124	0.403	0.685	0
CCL4	0	-1.04538	0.208	0.542	0
CCL3L1	0	-0.519128	0.195	0.413	0
CCL4L2	0	-0.810519	0.157	0.397	0
RPL17	0	-0.430498	0.929	0.979	0
IER2	0	-1.45551	0.434	0.674	0
APOE	0	-0.84935	0.649	0.878	0
CSTB	0	1.04203	0.982	0.927	0
RPL3	0	-0.411318	0.96	0.989	0
RPS4X	0	-0.408277	0.963	0.993	0
RPL36A	0	-0.608711	0.837	0.902	0
FLNA	0	0.875867	0.791	0.608	0
MT-ND1	0	0.762486	0.993	0.91	0
MT-ND2	0	0.864595	0.992	0.91	0
MT-CO1	0	0.655417	0.996	0.972	0
MT-CO2	0	0.678361	0.995	0.962	0
MT-ATP6	0	0.710041	0.995	0.949	0
MT-CO3	0	0.768866	0.996	0.969	0
MT-ND3	0	0.871578	0.993	0.941	0
MT-ND4	0	1.02449	0.994	0.919	0
MT-ND5	0	0.592976	0.964	0.87	0
MT-CYB	0	0.685869	0.993	0.931	0
ATP13A3	1.08e-296	0.742204	0.559	0.409	2.93e-292
TFRC	2.78e-291	0.663748	0.678	0.528	7.52e-287
RPL28	3.97e-290	-0.262884	0.986	0.995	1.07e-285
ZFP36	1.14e-289	-0.722438	0.269	0.432	3.07e-285
ATP6V0B	5.73e-288	0.296305	0.883	0.743	1.55e-283
PNRC1	2.95e-279	-0.596684	0.432	0.592	7.97e-275
PLAAT4	2.78e-277	-0.519584	0.125	0.274	7.52e-273
JUN	2.18e-276	-0.677351	0.548	0.673	5.88e-272
RPS12	4.13e-276	-0.322427	0.977	0.995	1.12e-271
RPLP1	1.24e-275	-0.257026	0.996	1	3.34e-271
HLA-DQB1	1.73e-275	-0.533641	0.446	0.62	4.67e-271
EEF1A1	2.01e-271	-0.362143	0.989	0.994	5.42e-267
RPL22	2.34e-265	-0.436817	0.866	0.918	6.33e-261
MT-ND4L	9.5e-263	0.586026	0.709	0.552	2.57e-258
CXCL2	7.61e-262	-0.673178	0.214	0.376	2.06e-257
IFITM3	5.91e-261	-0.455839	0.519	0.702	1.6e-256
RPL18A	2.18e-256	-0.265423	0.973	0.995	5.88e-252
EMP1	3.21e-250	0.709246	0.498	0.35	8.67e-246
YBX1	4.24e-250	-0.386313	0.932	0.94	1.14e-245
PPA1	1.78e-247	-0.645266	0.267	0.432	4.81e-243
RPL30	1.35e-246	-0.372749	0.954	0.976	3.65e-242
RPS15A	2.88e-246	-0.355763	0.929	0.969	7.77e-242
TXN	5.58e-246	0.606819	0.713	0.611	1.51e-241
RPL13A	3.39e-245	-0.2959	0.968	0.991	9.16e-241
RPS13	3.48e-245	-0.371465	0.912	0.958	9.4e-241
GPNMB	1.57e-244	0.473967	0.927	0.848	4.24e-240
SH3BGRL3	5.56e-242	0.299972	0.973	0.918	1.5e-237
IGF2R	1.25e-241	0.582849	0.614	0.493	3.38e-237
RPL10A	2.45e-238	-0.355068	0.885	0.944	6.63e-234
CXCL8	5.56e-237	-0.402956	0.288	0.455	1.5e-232
PGD	2e-236	0.633532	0.523	0.398	5.41e-232
RPL23A	8.96e-236	-0.442686	0.867	0.905	2.42e-231
PSAP	1.96e-234	0.402711	0.993	0.954	5.3e-230
MARCO	5.87e-231	-0.664363	0.295	0.449	1.59e-226
RPL7	9.48e-231	-0.374471	0.873	0.946	2.56e-226
EMP3	1.96e-230	0.425929	0.847	0.73	5.29e-226
TIMP1	3.54e-230	0.613237	0.807	0.702	9.56e-226
RPL37A	1.16e-226	-0.375765	0.954	0.978	3.12e-222
TALDO1	4.55e-226	0.479704	0.723	0.623	1.23e-221
SGK1	2e-225	0.460369	0.812	0.684	5.39e-221
ATP6V1A	1.4e-224	0.58026	0.547	0.426	3.77e-220
ANXA11	2.03e-224	0.555732	0.597	0.479	5.47e-220
FABP3	4.82e-223	-0.904424	0.325	0.472	1.3e-218
TPM1	1.22e-219	-0.717784	0.184	0.323	3.3e-215
RPS23	1.13e-218	-0.416003	0.953	0.965	3.05e-214
BCAP31	1.88e-218	0.447833	0.707	0.587	5.08e-214
PSMB9	1.82e-217	-0.44108	0.298	0.457	4.91e-213
GRN	1.95e-217	0.380473	0.931	0.83	5.26e-213
VAMP5	8.54e-215	-0.361514	0.207	0.36	2.31e-210
KRT19	1.74e-214	-0.755435	0.187	0.326	4.7e-210
ATP6V1B2	2.82e-212	0.503608	0.61	0.495	7.6e-208
CTSC	5.92e-211	-0.549979	0.482	0.612	1.6e-206
TXNRD1	4.45e-208	0.779599	0.489	0.371	1.2e-203
RPS27A	6.68e-208	-0.295945	0.95	0.985	1.8e-203
GBP2	7.57e-208	-0.416757	0.184	0.326	2.04e-203
NUPR1	2.43e-205	-0.455972	0.485	0.653	6.57e-201
SLC6A6	1.55e-204	0.585212	0.38	0.247	4.18e-200
APOC1	4.83e-203	-0.430441	0.729	0.858	1.3e-198
BRI3	1.12e-202	0.315518	0.953	0.9	3.03e-198
LAP3	1.29e-202	-0.473818	0.441	0.58	3.49e-198
EPSTI1	3.9e-202	-0.430493	0.297	0.453	1.05e-197
GAPDH	5.91e-202	-0.405451	0.903	0.943	1.6e-197
H2AFY	6.48e-201	0.42706	0.815	0.712	1.75e-196
RPL32	1.3e-200	-0.275334	0.968	0.993	3.52e-196
ATP6V0C	1.49e-197	0.340561	0.896	0.784	4.02e-193
KIAA0930	1.69e-197	0.582848	0.468	0.346	4.58e-193
RACK1	2.84e-197	-0.295725	0.908	0.952	7.67e-193
S100A10	2.91e-197	0.403581	0.826	0.744	7.86e-193
GIMAP4	3.75e-197	-0.365619	0.169	0.305	1.01e-192
CD164	4.7e-197	0.432661	0.698	0.602	1.27e-192
S100A9	3.57e-195	-0.273853	0.853	0.922	9.64e-191
BTG2	1.95e-194	-0.549192	0.234	0.371	5.27e-190
HLA-DMA	6.01e-194	-0.370427	0.498	0.645	1.62e-189
G0S2	1.84e-193	-0.68253	0.305	0.442	4.97e-189
FABP5	1.81e-192	0.521613	0.902	0.871	4.88e-188
IFITM2	4.85e-192	-0.365224	0.325	0.49	1.31e-187
FGL2	4.47e-191	-0.464738	0.185	0.32	1.21e-186
MGAT1	5.37e-191	0.46506	0.742	0.627	1.45e-186
CEBPB	5.22e-190	0.369582	0.805	0.653	1.41e-185
FCGR1A	1.02e-189	-0.340107	0.193	0.333	2.76e-185
SOAT1	3.81e-189	0.536518	0.539	0.418	1.03e-184
RPL39	7.11e-187	-0.3335	0.963	0.971	1.92e-182
AHNAK	4.87e-185	0.444058	0.692	0.582	1.32e-180
NPM1	1.98e-184	-0.361106	0.672	0.782	5.34e-180
RNF13	2.74e-184	0.470255	0.636	0.541	7.39e-180
ATP6V1F	5.95e-182	0.337013	0.885	0.783	1.61e-177
SNHG5	8.55e-179	-0.685818	0.477	0.591	2.31e-174
FBP1	1.05e-177	0.425911	0.718	0.607	2.82e-173
PSME1	6.49e-177	-0.429648	0.48	0.611	1.75e-172
EIF4G2	1.22e-175	0.420741	0.725	0.639	3.3e-171
NCEH1	1.96e-173	0.531991	0.526	0.421	5.28e-169
ACTG1	3.41e-170	-0.299074	0.856	0.911	9.2e-166
IFI6	8.48e-168	-0.546597	0.606	0.734	2.29e-163
MARCKS	1.74e-167	-0.381547	0.666	0.779	4.71e-163
HEXB	2.33e-167	0.452058	0.621	0.531	6.28e-163
ZFYVE16	1.25e-164	0.533495	0.576	0.471	3.38e-160
SERPINB1	4.79e-164	-0.339511	0.344	0.494	1.29e-159
TM4SF19	3.59e-163	0.577812	0.284	0.165	9.7e-159
C5AR1	3.03e-159	0.424616	0.684	0.58	8.18e-155
SERPINA3	6.2e-158	-0.432973	0.239	0.374	1.67e-153
PLPP3	9.14e-158	0.503839	0.512	0.392	2.47e-153
B4GALT5	1.9e-154	0.520002	0.485	0.378	5.13e-150
GSTO1	2.61e-153	0.320861	0.83	0.725	7.05e-149
LITAF	1.08e-150	0.389446	0.709	0.624	2.92e-146
CD44	1.11e-150	0.481973	0.794	0.686	2.99e-146
IRF1	6.44e-149	-0.461948	0.258	0.385	1.74e-144
CEL	1.24e-148	-0.607991	0.256	0.381	3.35e-144
TNFSF10	7.89e-147	-0.38296	0.15	0.263	2.13e-142
GPR183	1.51e-146	-0.409409	0.222	0.345	4.08e-142
RPS28	8.57e-146	-0.258765	0.98	0.989	2.31e-141
RPSA	1.35e-145	-0.256289	0.847	0.892	3.64e-141
HSPB1	9.73e-145	-0.511874	0.419	0.552	2.63e-140
ATP6AP1	4.43e-144	0.374017	0.621	0.528	1.2e-139
HMGA1	3.8e-142	0.50696	0.526	0.436	1.02e-137
TDP2	1.95e-141	0.452901	0.341	0.232	5.26e-137
PCBP1	2.01e-140	0.362367	0.715	0.617	5.43e-136
LSP1	5.48e-140	0.307955	0.761	0.651	1.48e-135
RPL35A	6.68e-140	-0.28788	0.92	0.963	1.8e-135
S100A1	7.29e-140	-0.683071	0.223	0.335	1.97e-135
GM2A	3.44e-138	0.442943	0.659	0.574	9.3e-134
PPDPF	5.52e-137	-0.404347	0.709	0.796	1.49e-132
OTOA	1e-136	0.583455	0.479	0.38	2.7e-132
CD9	1.81e-136	0.397749	0.762	0.663	4.88e-132
OSBPL8	2.88e-136	0.772895	0.529	0.448	7.77e-132
IL1RN	7.12e-132	1.13847	0.492	0.401	1.92e-127
SOCS3	1.8e-129	-0.341613	0.181	0.292	4.87e-125
PDXK	3.3e-129	0.3399	0.699	0.622	8.92e-125
OLR1	5.78e-129	-0.346665	0.209	0.329	1.56e-124
PTGER4	2.08e-127	-0.262997	0.153	0.259	5.61e-123
CORO1C	2.41e-127	0.437091	0.531	0.447	6.51e-123
SEMA3C	2.11e-125	0.459081	0.299	0.195	5.69e-121
MGLL	9.77e-122	0.253826	0.65	0.532	2.64e-117
PSMB8	5.51e-121	-0.316264	0.414	0.539	1.49e-116
VAT1	2.34e-120	0.385198	0.56	0.468	6.32e-116
CTSL	1.09e-119	0.311854	0.878	0.837	2.95e-115
IFI16	1.51e-115	-0.340374	0.508	0.62	4.07e-111
RPLP0	2e-115	-0.255139	0.933	0.968	5.4e-111
TPM4	1.53e-113	-0.271071	0.615	0.72	4.13e-109
AIF1	4.89e-112	-0.289597	0.641	0.714	1.32e-107
CSN1S1	8.73e-112	-0.998765	0.753	0.737	2.36e-107
CD84	4.43e-111	0.443631	0.571	0.495	1.2e-106
SMIM25	1.19e-109	0.345714	0.576	0.481	3.2e-105
C1QA	2.45e-108	-0.329923	0.196	0.302	6.61e-104
M6PR	1.01e-107	0.350024	0.633	0.561	2.73e-103
CCR1	2.81e-107	0.402537	0.592	0.509	7.6e-103
IQGAP1	1.57e-106	0.310375	0.728	0.656	4.23e-102
PSME2	3.9e-105	-0.295258	0.459	0.571	1.05e-100
ATP6V0D1	8.01e-104	0.312765	0.695	0.605	2.16e-99
PLEKHO1	1.15e-103	-0.334515	0.413	0.523	3.1e-99
EEF1B2	2.39e-103	-0.261392	0.824	0.887	6.45e-99
LIMS1	2.73e-103	0.412884	0.648	0.578	7.38e-99
ATP1A1	1.53e-102	0.416899	0.476	0.399	4.12e-98
MFSD12	3.47e-102	0.389172	0.494	0.411	9.36e-98
ACSL1	4.22e-102	0.410625	0.55	0.469	1.14e-97
C1QC	5.99e-102	-0.354007	0.167	0.264	1.62e-97
RPL31	6.07e-102	-0.30118	0.751	0.832	1.64e-97
AQP9	5.37e-101	0.459307	0.494	0.422	1.45e-96
NOP10	1.42e-100	0.336076	0.747	0.669	3.83e-96
TGFB1	2.93e-100	0.409433	0.47	0.393	7.92e-96
ACTN1	3.19e-99	0.402347	0.492	0.415	8.62e-95
LDHA	3.21e-99	-0.340859	0.452	0.558	8.67e-95
LASP1	3.24e-97	0.396241	0.407	0.328	8.75e-93
STAT1	3.67e-97	-0.516987	0.482	0.558	9.9e-93
KCNAB2	6.44e-97	0.403216	0.459	0.387	1.74e-92
FYB1	4.53e-96	-0.307845	0.407	0.511	1.22e-91
TPP1	6.74e-95	0.328492	0.668	0.591	1.82e-90
MS4A6A	1.12e-94	-0.29279	0.239	0.341	3.02e-90
GMFG	1.54e-94	0.36804	0.547	0.474	4.17e-90
CLU	1.76e-94	-0.489379	0.266	0.366	4.74e-90
RHOA	5.27e-94	0.260244	0.806	0.739	1.42e-89
TNFSF13B	7.51e-93	-0.285106	0.38	0.49	2.03e-88
MTRNR2L12	9.31e-93	-0.33964	0.452	0.563	2.51e-88
CCDC88A	2.58e-92	0.394656	0.656	0.597	6.96e-88
PHLDA1	1.33e-91	0.332417	0.543	0.442	3.59e-87
PTPRE	6.23e-91	0.388978	0.667	0.595	1.68e-86
TOMM7	9.36e-91	-0.339298	0.664	0.758	2.53e-86
SNHG29	3.55e-90	-0.297142	0.595	0.696	9.58e-86
NCF2	9.9e-90	0.352162	0.611	0.543	2.67e-85
RAC2	1.43e-89	0.400463	0.361	0.283	3.87e-85
UGCG	1.53e-88	0.427332	0.372	0.287	4.14e-84
PLEKHB2	7e-88	0.33714	0.546	0.481	1.89e-83
ADAM10	5.15e-87	0.383707	0.448	0.376	1.39e-82
PTPN6	9.08e-87	0.365475	0.481	0.413	2.45e-82
BCAT1	2.04e-86	0.425462	0.39	0.314	5.52e-82
CLTC	3.2e-86	0.319848	0.566	0.498	8.64e-82
G6PD	8.09e-86	0.374114	0.291	0.21	2.18e-81
C4orf48	2.98e-85	0.389975	0.501	0.434	8.06e-81
CSN2	3.38e-85	-1.31805	0.846	0.775	9.13e-81
ATP6V1G1	2.26e-84	0.26055	0.718	0.648	6.1e-80
HLA-DMB	3.38e-84	-0.252533	0.469	0.581	9.12e-80
SORT1	4.22e-83	0.369685	0.322	0.242	1.14e-78
NPL	6.45e-83	0.361118	0.494	0.426	1.74e-78
MGST3	6.84e-83	0.318032	0.665	0.616	1.85e-78
GLIPR2	7.54e-83	0.317803	0.572	0.509	2.04e-78
RPS27L	1.22e-82	0.281355	0.678	0.624	3.31e-78
PPP1R15A	1.79e-82	-0.297334	0.402	0.501	4.84e-78
JUNB	3.91e-81	-0.436818	0.552	0.6	1.06e-76
UQCRB	4e-81	-0.313862	0.678	0.744	1.08e-76
GPCPD1	7.7e-81	0.432147	0.418	0.347	2.08e-76
CALM3	1.15e-80	0.332514	0.667	0.618	3.11e-76
TNS3	1.92e-80	0.411791	0.365	0.291	5.19e-76
USF2	6.51e-79	0.309612	0.63	0.57	1.76e-74
YWHAH	1.05e-78	-0.289008	0.356	0.459	2.84e-74
NORAD	1.36e-78	0.339032	0.406	0.333	3.66e-74
CDC42EP3	4.21e-77	0.428209	0.297	0.219	1.14e-72
MTRNR2L8	4.4e-77	0.612907	0.304	0.236	1.19e-72
LPL	8.49e-77	0.539251	0.406	0.325	2.29e-72
SERINC1	2.7e-76	0.371226	0.445	0.381	7.3e-72
RPS6KA1	3.7e-76	0.397943	0.321	0.25	9.99e-72
LY6E	7.35e-76	-0.282728	0.556	0.651	1.99e-71
RAB1A	1.03e-75	0.308021	0.522	0.461	2.77e-71
EFR3A	2.37e-75	0.361497	0.404	0.336	6.4e-71
SQSTM1	2.38e-75	0.277256	0.812	0.763	6.42e-71
CERT1	3.1e-75	0.327884	0.541	0.476	8.37e-71
TCIRG1	3.47e-75	0.341483	0.478	0.412	9.38e-71
C12orf57	6.31e-75	-0.294417	0.246	0.337	1.7e-70
NUMB	1.16e-74	0.42305	0.367	0.299	3.12e-70
RAPGEF1	1.74e-74	0.396041	0.384	0.318	4.69e-70
GNS	4.05e-74	0.294484	0.589	0.529	1.09e-69
ALCAM	1.25e-73	0.417336	0.482	0.415	3.36e-69
MYO9B	2.69e-73	0.342587	0.514	0.456	7.27e-69
SIRPA	2.85e-73	0.323701	0.541	0.483	7.68e-69
ABL2	7.17e-72	0.391829	0.299	0.227	1.94e-67
SLC38A2	6.37e-71	0.35732	0.356	0.283	1.72e-66
CCRL2	1.38e-69	0.410291	0.372	0.306	3.71e-65
AHCYL1	2.92e-69	0.336411	0.425	0.363	7.89e-65
THRA	1.63e-67	0.312543	0.272	0.197	4.41e-63
LRRFIP1	1.66e-67	0.298898	0.659	0.618	4.47e-63
ARRB2	3.17e-67	0.334013	0.516	0.464	8.55e-63
RAB10	5.38e-67	0.290739	0.566	0.52	1.45e-62
HNRNPA1	7.85e-67	-0.270335	0.589	0.654	2.12e-62
GADD45B	2.64e-66	-0.256932	0.399	0.488	7.12e-62
MBP	3.48e-66	0.330011	0.485	0.426	9.4e-62
EIF3E	1.66e-65	-0.304705	0.451	0.538	4.47e-61
BTG1	2.12e-65	-0.265688	0.654	0.71	5.73e-61
NAA50	2.18e-65	0.358889	0.365	0.301	5.9e-61
ADA2	3.57e-65	0.402514	0.563	0.516	9.65e-61
CD24	9.12e-65	-0.553222	0.436	0.518	2.46e-60
CD59	2.72e-64	-0.319049	0.475	0.576	7.35e-60
IL6R	3.91e-64	0.372438	0.323	0.257	1.06e-59
TMED5	4.49e-64	0.335645	0.435	0.378	1.21e-59
PNPLA6	6.46e-64	0.342579	0.265	0.2	1.74e-59
KYNU	9.75e-64	0.402229	0.345	0.279	2.63e-59
EIF3H	1.22e-63	-0.265448	0.407	0.499	3.29e-59
DUSP1	1.7e-63	-0.420161	0.491	0.535	4.6e-59
CD53	3.83e-63	0.304601	0.541	0.484	1.03e-58
MITF	5.42e-63	0.356616	0.381	0.319	1.46e-58
PIM1	6.87e-63	0.373702	0.319	0.248	1.86e-58
ZNF385A	3.68e-61	0.355213	0.428	0.371	9.95e-57
MFSD1	6.5e-61	0.318871	0.485	0.439	1.75e-56
PPT1	1.26e-60	0.30988	0.519	0.466	3.41e-56
XIAP	2.87e-60	0.344394	0.391	0.333	7.75e-56
PIGR	1.01e-59	-0.542974	0.391	0.462	2.72e-55
SLC12A6	1.11e-59	0.338348	0.263	0.201	3.01e-55
COMMD6	2.64e-59	-0.290377	0.472	0.549	7.14e-55
IRAK1	1.94e-58	0.35795	0.383	0.325	5.24e-54
ZFAS1	3.02e-58	-0.274986	0.532	0.608	8.15e-54
CREG1	3.46e-58	0.262424	0.569	0.523	9.33e-54
CHST11	6.62e-58	0.371527	0.324	0.265	1.79e-53
TMEM33	2.78e-57	0.324794	0.347	0.288	7.5e-53
SPINT2	3.01e-57	-0.262637	0.206	0.282	8.11e-53
CD83	3.93e-56	0.30045	0.616	0.559	1.06e-51
PRKAR1A	5.32e-56	0.275327	0.447	0.39	1.44e-51
PLEKHO2	5.66e-56	0.331396	0.343	0.284	1.53e-51
ARHGDIA	8.07e-56	0.285722	0.561	0.513	2.18e-51
RAB20	1.74e-55	0.292717	0.47	0.414	4.7e-51
CD99	2.04e-55	0.296638	0.46	0.411	5.5e-51
OPN3	6.54e-55	0.310198	0.262	0.201	1.76e-50
CELF1	9.38e-55	0.327766	0.345	0.287	2.53e-50
EIF5	9.95e-55	0.263254	0.621	0.581	2.68e-50
HCST	2.67e-54	0.339872	0.711	0.673	7.22e-50
ELOC	5.57e-54	0.26421	0.451	0.399	1.5e-49
TAGLN2	6.75e-54	0.282463	0.514	0.47	1.82e-49
CFD	1.01e-53	0.423227	0.475	0.438	2.73e-49
FUS	1.15e-53	0.292588	0.519	0.47	3.11e-49
LHFPL2	4.48e-53	0.332062	0.402	0.347	1.21e-48
IL17RA	2.39e-52	0.338653	0.323	0.266	6.46e-48
HEBP2	6.36e-52	-0.301052	0.302	0.382	1.72e-47
ADAM17	3.97e-51	0.351109	0.316	0.26	1.07e-46
ATP6V0A1	4.46e-51	0.312458	0.426	0.378	1.2e-46
GAS5	1e-50	-0.251062	0.323	0.404	2.71e-46
ATP1B3	1.33e-50	0.25722	0.567	0.521	3.58e-46
CHRDL2	2.27e-50	-0.407395	0.276	0.347	6.12e-46
NAMPT	2.42e-49	-0.305562	0.585	0.63	6.52e-45
CRIP1	2.75e-49	0.461433	0.288	0.228	7.43e-45
POR	3.14e-49	0.302842	0.309	0.253	8.49e-45
TBC1D2	4.05e-49	0.345304	0.372	0.32	1.09e-44
ATP2B1	4.58e-49	0.445965	0.445	0.4	1.24e-44
COLGALT1	7.62e-49	0.330007	0.345	0.293	2.06e-44
SLC29A3	3.99e-48	0.280911	0.287	0.227	1.08e-43
HMGN3	2.38e-47	-0.309264	0.279	0.352	6.41e-43
GRINA	3.49e-47	0.324272	0.468	0.426	9.42e-43
KIF1B	1.5e-46	0.314688	0.303	0.25	4.06e-42
XIST	3.39e-46	0.261465	0.585	0.538	9.15e-42
HAVCR2	4.78e-46	0.305125	0.362	0.31	1.29e-41
ASAP1	2.16e-45	0.336921	0.343	0.294	5.84e-41
YBX3	2.63e-45	-0.258499	0.529	0.616	7.1e-41
C6orf62	9.07e-45	0.264176	0.42	0.372	2.45e-40
CYFIP1	3.18e-44	0.26129	0.505	0.465	8.59e-40
SLC1A3	5.49e-44	0.30179	0.346	0.293	1.48e-39
HSP90AA1	6.45e-44	-0.273438	0.873	0.901	1.74e-39
TRIM33	1.29e-43	0.320703	0.276	0.225	3.48e-39
DAZAP2	1.31e-43	0.280985	0.476	0.434	3.54e-39
MAPK6	1.82e-43	0.287501	0.288	0.235	4.91e-39
OSBPL11	1.25e-42	0.298561	0.374	0.33	3.37e-38
KLHL6	1.71e-42	0.284547	0.256	0.202	4.62e-38
HSD3B7	1.86e-42	0.343777	0.309	0.261	5.02e-38
RBM47	1.99e-42	0.260341	0.511	0.467	5.36e-38
DSTN	5.54e-42	-0.271178	0.422	0.51	1.5e-37
PIK3AP1	1.2e-41	0.319248	0.395	0.351	3.24e-37
PLXDC2	7.47e-41	0.272496	0.495	0.454	2.02e-36
ADAM9	1.47e-40	0.272067	0.363	0.317	3.97e-36
TRIM25	2.76e-40	0.279372	0.284	0.233	7.45e-36
GNA13	6.14e-40	0.287641	0.374	0.327	1.66e-35
TTYH3	8.26e-40	0.309607	0.322	0.277	2.23e-35
CYTH4	5.56e-39	0.297229	0.277	0.229	1.5e-34
LYST	1.19e-38	0.298192	0.312	0.266	3.2e-34
HSPD1	3.95e-38	-0.395245	0.477	0.553	1.07e-33
PRKAG2	2.19e-37	0.329577	0.359	0.315	5.91e-33
ABR	2.27e-37	0.277463	0.263	0.217	6.12e-33
FAM20C	1.05e-36	0.278733	0.412	0.37	2.83e-32
P2RX4	1.2e-36	0.28042	0.389	0.348	3.25e-32
LMNA	1.33e-36	0.284395	0.397	0.348	3.58e-32
FABP4	2.59e-36	1.10608	0.403	0.365	6.99e-32
CPM	5.25e-36	0.288581	0.465	0.43	1.42e-31
HPCAL1	5.69e-36	0.275168	0.279	0.235	1.53e-31
ZNF207	7.15e-36	0.261978	0.421	0.381	1.93e-31
DENND4C	8.09e-36	0.280645	0.309	0.265	2.18e-31
SPAG9	8.56e-36	0.335067	0.461	0.431	2.31e-31
BACH1	9.95e-36	0.330409	0.414	0.377	2.69e-31
SLC43A2	1.42e-35	0.303313	0.303	0.256	3.83e-31
GBA	4.38e-35	0.29511	0.267	0.223	1.18e-30
PLIN2	6.1e-35	-0.37509	0.933	0.913	1.65e-30
SH3BP5	9.76e-35	0.295679	0.377	0.334	2.63e-30
FERMT3	1.77e-34	0.257304	0.485	0.452	4.79e-30
SPTSSA	6.7e-34	-0.310401	0.231	0.288	1.81e-29
CPEB4	1.28e-33	0.26532	0.322	0.28	3.46e-29
ARAP1	2.25e-33	0.305084	0.302	0.263	6.08e-29
CIR1	3.2e-33	0.659221	0.337	0.304	8.64e-29
NPC1	6.76e-33	0.283521	0.311	0.268	1.83e-28
LTF	1.08e-32	-0.342313	0.675	0.681	2.91e-28
MAP4K4	3.98e-32	0.298127	0.343	0.3	1.08e-27
CPD	7.95e-32	0.274491	0.287	0.245	2.15e-27
MCOLN1	3.02e-31	0.266422	0.32	0.279	8.16e-27
P2RX7	4.12e-31	0.404479	0.311	0.275	1.11e-26
CD36	2.08e-29	0.280103	0.702	0.69	5.61e-25
DICER1	2.33e-29	0.252929	0.452	0.423	6.3e-25
GGA1	1.19e-28	0.268249	0.349	0.316	3.22e-24
HECTD1	1.94e-28	0.271131	0.381	0.349	5.25e-24
S100A4	3.2e-28	0.339037	0.612	0.589	8.64e-24
TMEM127	1.36e-26	0.258194	0.261	0.225	3.66e-22
JAK1	3.11e-26	0.261314	0.499	0.48	8.39e-22
CHI3L1	5.57e-25	-0.459793	0.214	0.262	1.5e-20
AGAP3	2.17e-24	0.250446	0.27	0.236	5.85e-20
MRC1	1.26e-23	0.457134	0.529	0.512	3.39e-19
PRKCB	2.52e-23	0.274679	0.326	0.299	6.8e-19
GLMP	3.91e-21	0.252282	0.258	0.228	1.05e-16
NINJ1	1.6e-19	0.254573	0.484	0.464	4.31e-15
CYB5A	2.63e-19	-0.314291	0.374	0.421	7.11e-15
JARID2	1.22e-18	0.303868	0.269	0.245	3.3e-14
B4GALT1	7.33e-18	-0.273656	0.407	0.456	1.98e-13
MDM2	3.76e-17	0.255324	0.284	0.255	1.02e-12
UGP2	1.04e-06	0.308158	0.512	0.532	0.0281769
MT2A	3.23e-06	0.276057	0.749	0.769	0.0871121
LGMN	0.360103	0.274915	0.403	0.444	1
